# Supplementary material for: Seventh Pandemic Vibrio cholerae O1 Sublineages, Central African Republic
Source: Emerg Infect Dis. 2021 Jan;27(1):262–6. doi: 10.3201/eid2701.200375 (PMC7774542; doi:10.3201/eid2701.200375)
Supplement: Appendix 1 — Additional tables for phylogenetic survey of seventh pandemic Vibrio cholerae O1 sublineages, Central African Republic. [file 20-0375-Techapp-s1.xlsx]

## Sheet: Appendix 1 Table 1
Article DOI: https://doi.org/10.3201/eid2701.200375
Seventh Pandemic Vibrio cholerae O1 Sublineages, Central African Republic
Appendix 1
Appendix 1 Table 1. Metadata and phenotypic data for the 30 Vibrio cholerae O1 isolates from Central African Republic studied
Isolate name	Isolation year	Locality/Province	Source	Serotype	Serogroup	Antimicrobial resistance phenotype	NAL DD (mm)	NAL MIC (mg/L)	CIP MIC (mg/L)
CNRVC970075	1997	Mongoumba/Lobaye (South West)	Human	Inaba	O1	PB, CS	38
CNRVC970142	1997	Damara/Ombella-M'Poko (South)	Human	Inaba	O1	PB, CS	38
CNRVC970141	1997	Damara/Ombella-M'Poko (South)	Human	Inaba	O1	PB, CS	37
CNRVC970143	1997	Damara/Ombella-M'Poko (South)	Human	Inaba	O1	PB, CS	35
CNRVC970126	1997	Mobaye/Basse-Kotto (South East)	Human	Inaba	O1	PB, CS	38
CNRVC970079	1997	Kouango/Ouaka (South East)	Human	Inaba	O1	AMP, (CEF), STR, SUL, O129, SXT, (CHL), PB, CS	36
CNRVC970108	1997	Kouango/Ouaka (South East)	Human	Inaba	O1	PB, CS	37
CNRVC970109	1997	Kouango/Ouaka (South East)	Human	Inaba	O1	PB, CS	38
CNRVC970127	1997	Mobaye/Basse-Kotto (South East)	Human	Inaba	O1	PB, CS	38
CNRVC970124	1997	Ngaoundaye/Ouham-Pendé (North West)	Human	Inaba	O1	STR, SUL, O129, SXT, (CHL), FUR, PB, CS	38
CNRVC970112	1997	Ngaoundaye/Ouham-Pendé (North West)	Human	Inaba	O1	STR, SUL, O129, SXT, CHL, FUR, PB, CS	37
CNRVC970111	1997	Ngaoundaye/Ouham-Pendé (North West)	Human	Inaba	O1	STR, SUL, O129, SXT, (CHL), FUR, PB, CS	34
CNRVC970110	1997	Ngaoundaye/Ouham-Pendé (North West)	Human	Inaba	O1	STR, SUL, O129, SXT, (CHL), FUR, PB, CS	37
CNRVC970123	1997	Ngaoundaye/Ouham-Pendé (North West)	Human	Inaba	O1	STR, SUL, O129, SXT, (CHL), FUR, PB, CS	37
CNRVC970125	1997	Ngaoundaye/Ouham-Pendé (North West)	Human	Inaba	O1	STR, SUL, O129, SXT, FUR, PB, CS	38
CNRVC110266	2011	Sekia Moté/Ombella-M'Poko (South)	Human	Inaba	O1	STR, SUL, O129, SXT, (CHL), FUR, PB, CS, NAL	14	16	0.047
CNRVC110267	2011	Mokelo/Ombella-M'Poko (South)	Human	Inaba	O1	STR, SUL, O129, SXT, (CHL), FUR, PB, CS, NAL	14	24	0.047
CNRVC110270	2011	Sekia Moté/Ombella-M'Poko (South)	Human	Inaba	O1	STR, SUL, O129, SXT, (CHL), FUR, PB, CS, NAL	14	24	0.047
CNRVC110271	2011	Bobassa/Ombella-M'Poko (South)	Human	Inaba	O1	STR, SUL, O129, SXT, CHL, FUR, PB, CS, NAL	14	24	0.047
CNRVC110268	2011	Sekia Moté/Ombella-M'Poko (South)	Human	Inaba	O1	STR, SUL, O129, SXT, (CHL), FUR, PB, CS, NAL	14	24	0.047
CNRVC110272	2011	Mongoumba/Lobaye (South West)	Human	Inaba	O1	STR, SUL, O129, SXT, CHL, FUR, PB, CS, NAL	14	16	0.047
CNRVC110269	2011	Mondoli/Ombella-M'Poko (South)	Human	Inaba	O1	STR, SUL, O129, SXT, CHL, FUR, PB, CS, NAL	14	24	0.047
CNRVC190054	2016	Bangui (South)	Human	Inaba	O1	STR, SUL, O129, SXT, (CHL), FUR, PB, CS, NAL	14	24	0.032
CNRVC160166	2016	Mourou fleuve/Kémo (South)	Human	Inaba	O1	STR, SUL, O129, SXT, (CHL), FUR, PB, CS, NAL	16	32	0.032
CNRVC160165	2016	Bangui (South)	Human	Inaba	O1	STR, SUL, O129, SXT, (CHL), FUR, PB, CS, NAL	16	24	0.032
CNRVC160164	2016	Bangui (South)	Human	Inaba	O1	STR, SUL, O129, SXT, (CHL), FUR, PB, CS, NAL	16	32	0.032
CNRVC160163	2016	Damara (UTC longo)/Ombella-M'Poko (South)	Human	Inaba	O1	STR, SUL, O129, SXT, (CHL), FUR, PB, CS, NAL	16	24	0.032
CNRVC190055	2016	Bangui (South)	Human	Inaba	O1	STR, SUL, O129, SXT, (CHL), FUR, PB, CS, NAL	16	24	0.032
CNRVC190052	2016	Bangui (South)	Human	Inaba	O1	STR, SUL, O129, SXT, (CHL), FUR, PB, CS, NAL	14	64	0.032
CNRVC190053	2016	Bangui (South)	Human	Inaba	O1	STR, SUL, O129, SXT, (CHL), FUR, PB, CS, NAL	14	24	0.032
DD, disk diffusion; MIC, minimum inhibitory concentration; abbreviations for antimicrobials defined in the Antimicrobial susceptibility testing section; antimicrobials in parentheses indicate intermediate resistance

## Sheet: Appendix 1 Table 2
Article DOI: https://doi.org/10.3201/eid2701.200375
Seventh Pandemic Vibrio cholerae O1 Sublineages, Central African Republic
Appendix 1
Appendix 1 Table 2. Genomic characteristics of the Central African Republic Vibrio cholerae O1 isolates studied
Isolate name	MLST	Wave	Transmission event	ctxB	VSP-II	tcpA in silico	wbeT
CNRVC970075	69	2	T7	ctxB3	VSP-II	wild type (N16961)	A03
CNRVC970142	69	2	T7	ctxB3	VSP-II	wild type (N16961)	A03
CNRVC970141	69	2	T7	ctxB3	VSP-II	wild type (N16961)	A03
CNRVC970143	69	2	T7	ctxB3	VSP-II	wild type (N16961)	A03
CNRVC970126	69	2	T7	ctxB3	VSP-II	wild type (N16961)	A03
CNRVC970079	69	2	T7	ctxB3	VSP-II	wild type (N16961)	A03
CNRVC970108	69	2	T7	ctxB3	VSP-II	wild type (N16961)	A03
CNRVC970109	69	2	T7	ctxB3	VSP-II	wild type (N16961)	A03
CNRVC970127	69	2	T7	ctxB3	VSP-II	wild type (N16961)	A03
CNRVC970124	69	3	T9	ctxB1	VSP-II (VC_0495::ISVch4)	wild type (N16961)	C19
CNRVC970112	69	3	T9	ctxB1	VSP-II (VC_0495::ISVch4)	wild type (N16961)	C19
CNRVC970111	69	3	T9	ctxB1	VSP-II (VC_0495::ISVch4)	wild type (N16961)	C19
CNRVC970110	69	3	T9	ctxB1	VSP-II (VC_0495::ISVch4)	wild type (N16961)	C19
CNRVC970123	69	3	T9	ctxB1	VSP-II (VC_0495::ISVch4)	wild type (N16961)	C19
CNRVC970125	69	3	T9	ctxB1	VSP-II (VC_0495::ISVch4)	wild type (N16961)	C19
CNRVC110266	515	3	T10	ctxB1	VSP-II (Del VC_0495-VC_0498::ISVch4_inVC_0495)	wild type (N16961)	B01
CNRVC110267	515	3	T10	ctxB1	VSP-II (Del VC_0495-VC_0498::ISVch4_inVC_0495)	wild type (N16961)	B01
CNRVC110270	515	3	T10	ctxB1	VSP-II (Del VC_0495-VC_0498::ISVch4_inVC_0495)	wild type (N16961)	B01
CNRVC110271	515	3	T10	ctxB1	VSP-II (Del VC_0495-VC_0498::ISVch4_inVC_0495)	wild type (N16961)	B01
CNRVC110268	515	3	T10	ctxB1	VSP-II (Del VC_0495-VC_0498::ISVch4_inVC_0495)	wild type (N16961)	B01
CNRVC110272	515	3	T10	ctxB1	VSP-II (Del VC_0495-VC_0498::ISVch4_inVC_0495)	wild type (N16961)	B01
CNRVC110269	515	3	T10	ctxB1	VSP-II (Del VC_0495-VC_0498::ISVch4_inVC_0495)	wild type (N16961)	B01
CNRVC190054	515	3	T10	ctxB1	VSP-II (Del VC_0495-VC_0498::ISVch4_inVC_0495)	wild type (N16961)	B01
CNRVC160166	515	3	T10	ctxB1	VSP-II (Del VC_0495-VC_0498::ISVch4_inVC_0495)	wild type (N16961)	B01
CNRVC160165	515	3	T10	ctxB1	VSP-II (Del VC_0495-VC_0498::ISVch4_inVC_0495)	wild type (N16961)	B01
CNRVC160164	515	3	T10	ctxB1	VSP-II (Del VC_0495-VC_0498::ISVch4_inVC_0495)	wild type (N16961)	B01
CNRVC160163	515	3	T10	ctxB1	VSP-II (Del VC_0495-VC_0498::ISVch4_inVC_0495)	wild type (N16961)	B01
CNRVC190055	515	3	T10	ctxB1	VSP-II (Del VC_0495-VC_0498::ISVch4_inVC_0495)	wild type (N16961)	B01
CNRVC190052	515	3	T10	ctxB1	VSP-II (Del VC_0495-VC_0498::ISVch4_inVC_0495)	wild type (N16961)	B01
CNRVC190053	515	3	T10	ctxB1	VSP-II (Del VC_0495-VC_0498::ISVch4_inVC_0495)	wild type (N16961)	B01
Alterations of the wbeT gene are described in Table 2

## Sheet: Appendix 1 Table 3
Article DOI: https://doi.org/10.3201/eid2701.200375
Seventh Pandemic Vibrio cholerae O1 Sublineages, Central African Republic
Appendix 1
Appendix 1 Table 3. Detected antimicrobial resistance elements and genes from the Central African Republic Vibrio cholerae O1 isolates studied
Isolate name	Plasmid	SXT/R391	blaTEM	blaSHV	strA/strB	aadA1	Others	catA1	floR	sul1	sul2	tet(C)	dfrA1	gyrA	gyrB	parC	parE	VCA0637	VCA0715	VC1320
CNRVC970075	/	/	/	/	/	/	/	/	/	/	/	/	/	WT	WT	WT	WT	WT	WT	WT
CNRVC970142	/	/	/	/	/	/	/	/	/	/	/	/	/	WT	WT	WT	WT	WT	WT	WT
CNRVC970141	/	/	/	/	/	/	/	/	/	/	/	/	/	WT	WT	WT	WT	WT	WT	WT
CNRVC970143	/	/	/	/	/	/	/	/	/	/	/	/	/	WT	WT	WT	WT	WT	WT	WT
CNRVC970126	/	/	/	/	/	/	/	/	/	/	/	/	/	WT	WT	WT	WT	WT	WT	WT
CNRVC970079	IncA/C2	/	blaTEM-1 like	blaSHV-2a	strA/strB	aadA1	aac(3)-IIa	catA1	/	sul1	sul2	tet(C)	dfrA1	WT	WT	WT	WT	WT	WT	WT
CNRVC970108	/	/	/	/	/	/	/	/	/	/	/	/	/	WT	WT	WT	WT	WT	WT	WT
CNRVC970109	/	/	/	/	/	/	/	/	/	/	/	/	/	WT	WT	WT	WT	WT	WT	WT
CNRVC970127	/	/	/	/	/	/	/	/	/	/	/	/	/	WT	WT	WT	WT	WT	WT	WT
CNRVC970124	/	ICEVchInd5/ICEVchBan5	/	/	strA/strB	/	/	/	floR	/	sul2	/	dfrA1	WT	WT	WT	WT	C13T (Q5-to-Stop)	C505T (R169-to-C)	WT
CNRVC970112	/	ICEVchInd5/ICEVchBan5	/	/	strA/strB	/	/	/	floR	/	sul2	/	dfrA1	WT	WT	WT	WT	C13T (Q5-to-Stop)	C505T (R169-to-C)	WT
CNRVC970111	/	ICEVchInd5/ICEVchBan5	/	/	strA/strB	/	/	/	floR	/	sul2	/	dfrA1	WT	WT	WT	WT	C13T (Q5-to-Stop)	C505T (R169-to-C)	WT
CNRVC970110	/	ICEVchInd5/ICEVchBan5	/	/	strA/strB	/	/	/	floR	/	sul2	/	dfrA1	WT	WT	WT	WT	C13T (Q5-to-Stop)	C505T (R169-to-C)	WT
CNRVC970123	/	ICEVchInd5/ICEVchBan5	/	/	strA/strB	/	/	/	floR	/	sul2	/	dfrA1	WT	WT	WT	WT	C13T (Q5-to-Stop)	C505T (R169-to-C)	WT
CNRVC970125	/	ICEVchInd5/ICEVchBan5	/	/	strA/strB	/	/	/	floR	/	sul2	/	dfrA1	WT	WT	WT	WT	C13T (Q5-to-Stop)	C505T (R169-to-C)	WT
CNRVC110266	/	ICEVchInd5/ICEVchBan5	/	/	strA/strB	/	/	/	floR	/	sul2	/	dfrA1	S83I	WT	WT	WT	C13T (Q5-to-Stop)	C505T (R169-to-C)	WT
CNRVC110267	/	ICEVchInd5/ICEVchBan5	/	/	strA/strB	/	/	/	floR	/	sul2	/	dfrA1	S83I	WT	WT	WT	C13T (Q5-to-Stop)	C505T (R169-to-C)	WT
CNRVC110270	/	ICEVchInd5/ICEVchBan5	/	/	strA/strB	/	/	/	floR	/	sul2	/	dfrA1	S83I	WT	WT	WT	C13T (Q5-to-Stop)	C505T (R169-to-C)	WT
CNRVC110271	/	ICEVchInd5/ICEVchBan5	/	/	strA/strB	/	/	/	floR	/	sul2	/	dfrA1	S83I	WT	WT	WT	C13T (Q5-to-Stop)	C505T (R169-to-C)	WT
CNRVC110268	/	ICEVchInd5/ICEVchBan5	/	/	strA/strB	/	/	/	floR	/	sul2	/	dfrA1	S83I	WT	WT	WT	C13T (Q5-to-Stop)	C505T (R169-to-C)	WT
CNRVC110272	/	ICEVchInd5/ICEVchBan5	/	/	strA/strB	/	/	/	floR	/	sul2	/	dfrA1	S83I	WT	WT	WT	C13T (Q5-to-Stop)	C505T (R169-to-C)	WT
CNRVC110269	/	ICEVchInd5/ICEVchBan5	/	/	strA/strB	/	/	/	floR	/	sul2	/	dfrA1	S83I	WT	WT	WT	C13T (Q5-to-Stop)	C505T (R169-to-C)	WT
CNRVC190054	/	ICEVchInd5/ICEVchBan5	/	/	strA/strB	/	/	/	floR	/	sul2	/	dfrA1	S83I	WT	WT	WT	C13T (Q5-to-Stop)	C505T (R169-to-C)	WT
CNRVC160166	/	ICEVchInd5/ICEVchBan5	/	/	strA/strB	/	/	/	floR	/	sul2	/	dfrA1	S83I	WT	WT	WT	C13T (Q5-to-Stop)	C505T (R169-to-C)	WT
CNRVC160165	/	ICEVchInd5/ICEVchBan5	/	/	strA/strB	/	/	/	floR	/	sul2	/	dfrA1	S83I	WT	WT	WT	C13T (Q5-to-Stop)	C505T (R169-to-C)	WT
CNRVC160164	/	ICEVchInd5/ICEVchBan5	/	/	strA/strB	/	/	/	floR	/	sul2	/	dfrA1	S83I	WT	WT	WT	C13T (Q5-to-Stop)	C505T (R169-to-C)	WT
CNRVC160163	/	ICEVchInd5/ICEVchBan5	/	/	strA/strB	/	/	/	floR	/	sul2	/	dfrA1	S83I	WT	WT	WT	C13T (Q5-to-Stop)	C505T (R169-to-C)	WT
CNRVC190055	/	ICEVchInd5/ICEVchBan5	/	/	strA/strB	/	/	/	floR	/	sul2	/	dfrA1	S83I	WT	WT	WT	C13T (Q5-to-Stop)	C505T (R169-to-C)	WT
CNRVC190052	/	ICEVchInd5/ICEVchBan5	/	/	strA/strB	/	/	/	floR	/	sul2	/	dfrA1	S83I	WT	WT	WT	incomplete	C505T (R169-to-C)	WT
CNRVC190053	/	ICEVchInd5/ICEVchBan5	/	/	strA/strB	/	/	/	floR	/	sul2	/	dfrA1	S83I	WT	WT	WT	C13T (Q5-to-Stop)	C505T (R169-to-C)	WT

## Sheet: Appendix 1 Table 4
Article DOI: https://doi.org/10.3201/eid2701.200375
Seventh Pandemic Vibrio cholerae O1 Sublineages, Central African Republic
Appendix 1
Appendix 1 Table 4. Accession numbers of the 1,215 seventh generation pandemic Vibrio cholerae genomes studied
Tree position	Isolate name	Year	Country	Genome coverage (X)	Reference	EBI-ENA	GenBank
1	A6	1957	Indonesia		Mutreja et al. Nature 2011	ERR025382
2	6311-CDC	1961	Indonesia		Didelot et al. PLoS Genet 2015	ERR576982
3	6312-CDC	1961	Indonesia		Didelot et al. PLoS Genet 2015	ERR576981
4	A18	1977	India		Mutreja et al. Nature 2011	ERR025384
5	2744-CDC	1962	China		Didelot et al. PLoS Genet 2015	ERR579066
6	CNRVC930061	1961	China		Weill et al. Science 2017	ERR1879565
7	2981-CDC	1965	China		Didelot et al. PLoS Genet 2015	ERR579053
8	CNRVC930060	1961	Philippines		Weill et al. Science 2017	ERR1879564
9	CNRVC960976	1962	New Guinea		Weill et al. Science 2017	ERR1879629
10	CNRVC930027	1966	Egypt		Weill et al. Science 2017	ERR976397
11	CNRVC940044	1963	Philippines		Weill et al. Science 2017	ERR1879573
12	GD196110-CDC	1961	China		Didelot et al. PLoS Genet 2015	ERR576971
13	2873-CDC	1961	China		Didelot et al. PLoS Genet 2015	ERR579059
14	2914-CDC	1966	China		Didelot et al. PLoS Genet 2015	ERR579056
15	CNRVC950218	1973	Philippines		Weill et al. Science 2017	ERR1879584
16	3075-CDC	1974	China		Didelot et al. PLoS Genet 2015	ERR579050
17	2308-CDC	1978	China		Didelot et al. PLoS Genet 2015	ERR579074
18	3289-CDC	1978	China		Didelot et al. PLoS Genet 2015	ERR577143
19	D118-CDC	1961	China		Didelot et al. PLoS Genet 2015	ERR576972
20	2921-CDC	1962	China		Didelot et al. PLoS Genet 2015	ERR579055
21	2894-CDC	1961	China		Didelot et al. PLoS Genet 2015	ERR579057
22	2865-CDC	1961	China		Didelot et al. PLoS Genet 2015	ERR579060
23	63244-CDC	1963	China		Didelot et al. PLoS Genet 2015	ERR576980
24	2881-CDC	1961	China		Didelot et al. PLoS Genet 2015	ERR579058
25	2957-CDC	1964	China		Didelot et al. PLoS Genet 2015	ERR579054
26	2783-CDC	1964	China		Didelot et al. PLoS Genet 2015	ERR579063
27	CNRVC930066	1964	India		Weill et al. Science 2017	ERR1879566
28	CNRVC930036	1962	India		Weill et al. Science 2017	ERR1879562
29	CNRVC950100	1973	Malaysia		Weill et al. Science 2017	ERR1879580
30	CNRVC930029	1971	Myanmar		Weill et al. Science 2017	ERR1879559
31	CNRVC950641	1972	Myanmar		Weill et al. Science 2017	ERR1879587
32	6310-CDC	1961	Indonesia		Didelot et al. PLoS Genet 2015	ERR576983
33	3014-CDC	1969	China		Didelot et al. PLoS Genet 2015	ERR579052
34	CNRVC961077	1963	Thailand		Weill et al. Science 2017	ERR1879633
35	CNRVC961129	1964	Viet Nam		Weill et al. Science 2017	ERR1879634
36	CNRVC930067	1963	Cambodia		Weill et al. Science 2017	ERR1879567
37	CNRVC950161	1966	Viet Nam		Weill et al. Science 2017	ERR1879581
38	CNRVC950172	1969	Viet Nam		Weill et al. Science 2017	ERR1879583
39	CNRVC950165	1968	Viet Nam		Weill et al. Science 2017	ERR1879582
40	642345-CDC	1964	China		Didelot et al. PLoS Genet 2015	ERR576979
41	CNRVC960800	1965	Iran		Weill et al. Science 2017	ERR1879604
42	CNRVC960778	1966	Iraq		Weill et al. Science 2017	ERR1879602
43	CNRVC960768	1966	Iraq		Weill et al. Science 2017	ERR1879601
44	CNRVC961005	1964	Pakistan		Weill et al. Science 2017	ERR1879630
45	CNRVC960799	1965	Iran		Weill et al. Science 2017	ERR1879603
46	CNRVC930076	1965	Iran		Weill et al. Science 2017	ERR1879568
47	CNRVC960842	1965	Iran		Weill et al. Science 2017	ERR1879605
48	CNRVC960871	1965	Iran		Weill et al. Science 2017	ERR1879606
49	CNRVC960872	1965	Iran		Weill et al. Science 2017	ERR1879607
50	THSTI_GP160bis	1980	India		Weill et al. Science 2017	ERR1880816
51	3538-CDC	1981	China		Didelot et al. PLoS Genet 2015	ERR577140
52	3304-CDC	1979	China		Didelot et al. PLoS Genet 2015	ERR577142
53	CNRVC140136	1971	Portugal		Weill et al. Science 2017	ERR976507
54	CNRVC930171	1984	Cote d'Ivoire		Weill et al. Science 2017	ERR976411
55	CNRVC930033	1970	Israel		Weill et al. Science 2017	ERR1879561
56	CNRVC930044	1970	Lebanon		Weill et al. Science 2017	ERR1879563
57	CNRVC150131	1970	Ukraine		Weill et al. Science 2017	ERR1878613
58	CNRVC961018	1970	Slovakia		Weill et al. Science 2017	ERR1879632
59	CNRVC961017	1970	Slovakia		Weill et al. Science 2017	ERR1879631
60	CNRVC930030	1970	Slovakia		Weill et al. Science 2017	ERR1879560
61	CNRVC140135	1971	Portugal		Weill et al. Science 2017	ERR976506
62	CNRVC960629	1970	Guinea		Weill et al. Science 2017	ERR976466
63	CNRVC950431	1974	Morocco		Weill et al. Science 2017	ERR976445
64	CNRVC930167	1982	Algeria		Weill et al. Science 2017	ERR976407
65	12_1970	1970	Israel		Weill et al. Science 2017	ERR042749
66	CNRVC950468	1972	Morocco		Weill et al. Science 2017	ERR976447
67	CNRVC950498	1972	Morocco		Weill et al. Science 2017	ERR976450
68	CNRVC150228	1973	Tunisia		Weill et al. Science 2017	ERR1879436
69	CNRVC950376	1974	Tunisia		Weill et al. Science 2017	ERR976441
70	CNRVC950250	1974	Italy		Weill et al. Science 2017	ERR1879585
71	CNRVC930166	1975	Algeria		Weill et al. Science 2017	ERR976406
72	CNRVC950418	1974	Algeria		Weill et al. Science 2017	ERR976444
73	CNRVC960951	1970	Libya		Weill et al. Science 2017	ERR976471
74	CNRVC140134	1971	Portugal		Weill et al. Science 2017	ERR976505
75	CNRVC150244	1973	Italy		Weill et al. Science 2017	ERR1879541
76	RKI-ZBS2-CH8	1971	Spain		Weill et al. Science 2017	ERR1880796
77	CNRVC950543	1975	Comoros		Weill et al. Science 2017	ERR976453
78	CNRVC950540	1975	Comoros		Weill et al. Science 2017	ERR976452
79	CNRVC950535	1975	Comoros		Weill et al. Science 2017	ERR976451
80	CNRVC960635	1970	Guinea		Weill et al. Science 2017	ERR976467
81	CNRVC950466	1972	Morocco		Weill et al. Science 2017	ERR976446
82	CNRVC930127	1970	Guinea		Weill et al. Science 2017	ERR976403
83	CNRVC930037	1970	Sierra Leone		Weill et al. Science 2017	ERR976398
84	CNRVC960949	1970	Libya		Weill et al. Science 2017	ERR976470
85	CNRVC950558	1971	Tunisia		Weill et al. Science 2017	ERR976454
86	CNRVC950559	1971	Tunisia		Weill et al. Science 2017	ERR976455
87	1_1970	1970	Israel		Weill et al. Science 2017	ERR042745
88	A4	1973	Unknown		Mutreja et al. Nature 2011	ERR025380
89	CNRVC960627	1970	Ghana		Weill et al. Science 2017	ERR976465
90	CNRVC961014	1970	Sierra Leone		Weill et al. Science 2017	ERR976475
91	CNRVC960922	1970	Lebanon		Weill et al. Science 2017	ERR1879628
92	CNRVC950487	1972	Morocco		Weill et al. Science 2017	ERR976449
93	CNRVC950476	1972	Morocco		Weill et al. Science 2017	ERR976448
94	CNRVC960946	1970	Liberia		Weill et al. Science 2017	ERR976469
95	CNRVC960928	1970	Liberia		Weill et al. Science 2017	ERR976468
96	CNRVC950569	1970	Angola		Weill et al. Science 2017	ERR976457
97	CNRVC950568	1970	Angola		Weill et al. Science 2017	ERR976456
98	RKI-ZBS2-CH19	1972	Angola		Weill et al. Science 2017	ERR1880793
99	CNRVC140137	1974	Portugal		Weill et al. Science 2017	ERR976508
100	CNRVC140139	1974	Portugal		Weill et al. Science 2017	ERR976510
101	NICD_69147	1980	Republic of South Africa		Weill et al. Science 2017	ERR1880786
102	NICD_69173	1980	Republic of South Africa		Weill et al. Science 2017	ERR1880791
103	NICD_69175	1980	Republic of South Africa		Weill et al. Science 2017	ERR1880792
104	CNRVC900123	1990	Malawi		Weill et al. Science 2017	ERR976393
105	CNRVC900105	1990	Angola		Weill et al. Science 2017	ERR976391
106	CNRVC900117	1990	Malawi		Weill et al. Science 2017	ERR976392
107	CNRVC920194	1990	Angola		Weill et al. Science 2017	ERR976396
108	CNRVC920170	1989	Malawi		Weill et al. Science 2017	ERR976394
109	CNRVC900125	1990	Mozambique		Weill et al. Science 2017	ERR1879547
110	CNRVC920049	1992	Malawi		Weill et al. Science 2017	ERR976523
111	A152	1991	Mozambique		Mutreja et al. Nature 2011	ERR018152
112	A155	1991	Mozambique		Mutreja et al. Nature 2011	ERR018150
113	C8178	1992	Mozambique		Weill et al. Science 2017	ERR1877616
114	A154	1991	Mozambique		Mutreja et al. Nature 2011	ERR018151
115	CNRVC950235	1970	Nigeria		Weill et al. Science 2017	ERR976431
116	CNRVC950238	1970	Nigeria		Weill et al. Science 2017	ERR976432
117	CNRVC950087	1972	Chad		Weill et al. Science 2017	ERR976416
118	CNRVC950142	1970	Cameroon		Weill et al. Science 2017	ERR976423
119	CNRVC950140	1970	Cameroon		Weill et al. Science 2017	ERR976421
120	CNRVC930046	1971	Chad		Weill et al. Science 2017	ERR976401
121	CNRVC950040	1972	Chad		Weill et al. Science 2017	ERR976415
122	CNRVC950105	1974	Burkina Faso		Weill et al. Science 2017	ERR976418
123	CNRVC950345	1971	Senegal		Weill et al. Science 2017	ERR976436
124	CNRVC950343	1972	Senegal		Weill et al. Science 2017	ERR976435
125	CNRVC950340	1974	Senegal		Weill et al. Science 2017	ERR1879586
126	CNRVC950326	1974	Senegal		Weill et al. Science 2017	ERR976434
127	CNRVC950253	1973	Senegal		Weill et al. Science 2017	ERR976433
128	CNRVC950106	1974	Burkina Faso		Weill et al. Science 2017	ERR976419
129	CNRVC950405	1974	Burkina Faso		Weill et al. Science 2017	ERR976443
130	CNRVC950396	1974	Burkina Faso		Weill et al. Science 2017	ERR976442
131	CNRVC950138	1970	Cameroon		Weill et al. Science 2017	ERR976420
132	CNRVC950143	1970	Cameroon		Weill et al. Science 2017	ERR976424
133	CNRVC950141	1970	Cameroon		Weill et al. Science 2017	ERR976422
134	CNRVC930042	1970	Cameroon		Weill et al. Science 2017	ERR976400
135	CNRVC930079	1970	France		Weill et al. Science 2017	ERR1879569
136	CNRVC960552	1970	Cote d'Ivoire		Weill et al. Science 2017	ERR976458
137	CNRVC950224	1971	Ghana		Weill et al. Science 2017	ERR976430
138	CNRVC960579	1970	Benin		Weill et al. Science 2017	ERR976460
139	CNRVC960575	1970	Benin		Weill et al. Science 2017	ERR976459
140	CNRVC960623	1970	Ghana		Weill et al. Science 2017	ERR976464
141	THSTI_GP106bis	1975	Germany		Weill et al. Science 2017	ERR1880815
142	CNRVC950223	1971	Ghana		Weill et al. Science 2017	ERR976429
143	CNRVC950182	1973	Cote d'Ivoire		Weill et al. Science 2017	ERR976425
144	CNRVC950203	1970	Cote d'Ivoire		Weill et al. Science 2017	ERR976428
145	CNRVC950189	1973	Cote d'Ivoire		Weill et al. Science 2017	ERR976426
146	CNRVC950191	1973	Cote d'Ivoire		Weill et al. Science 2017	ERR976427
147	CNRVC930075	1970	Mali		Weill et al. Science 2017	ERR976402
148	CNRVC960959	1970	Niger		Weill et al. Science 2017	ERR976473
149	CNRVC960971	1970	Niger		Weill et al. Science 2017	ERR976474
150	CNRVC960952	1970	Mali		Weill et al. Science 2017	ERR976472
151	CNRVC950360	1974	Chad		Weill et al. Science 2017	ERR976438
152	CNRVC950358	1974	Chad		Weill et al. Science 2017	ERR976437
153	CNRVC950364	1972	Chad		Weill et al. Science 2017	ERR976439
154	CNRVC950366	1974	Chad		Weill et al. Science 2017	ERR976440
155	CNRVC930187	1974	Algeria		Weill et al. Science 2017	ERR976413
156	CNRVC150229	1981	Tunisia		Weill et al. Science 2017	ERR1879437
157	CNRVC150217	1982	Ghana/Nigeria		Weill et al. Science 2017	ERR1879391
158	CNRVC980046	1985	Benin		Weill et al. Science 2017	ERR976483
159	F135	1993	Cameroon		Weill et al. Science 2017	ERR1879651
160	CNRVC930168	1982	Algeria		Weill et al. Science 2017	ERR976408
161	CNRVC930164	1983	Algeria		Weill et al. Science 2017	ERR976405
162	CNRVC980043	1985	Mali		Weill et al. Science 2017	ERR976481
163	CNRVC980041	1984	Mali		Weill et al. Science 2017	ERR976480
164	863-CDC	1986	Mauritania		Didelot et al. PLoS Genet 2015	ERR576978
165	CNRVC980040	1984	Burkina Faso		Weill et al. Science 2017	ERR976479
166	CNRVC980049	1984	Burkina Faso		Weill et al. Science 2017	ERR976486
167	CNRVC980048	1984	Burkina Faso		Weill et al. Science 2017	ERR976485
168	CNRVC140129	1988	Angola		Weill et al. Science 2017	ERR976500
169	CNRVC140132	1988	Angola		Weill et al. Science 2017	ERR976503
170	A5	1989	Angola		Mutreja et al. Nature 2011	ERR025381
171	CNRVC920176	1989	Sao Tome		Weill et al. Science 2017	ERR1879552
172	SaoTome21	1989	Sao Tome		Weill et al. Science 2017	ERR1880798
173	CNRVC140131	1988	Angola		Weill et al. Science 2017	ERR976502
174	CNRVC140128	1988	Angola		Weill et al. Science 2017	ERR976499
175	CNRVC140127	1988	Angola		Weill et al. Science 2017	ERR976498
176	CNRVC140130	1988	Angola		Weill et al. Science 2017	ERR976501
177	CNRVC920027	1992	Angola		Weill et al. Science 2017	ERR976522
178	CNRVC950007	1995	Angola		Weill et al. Science 2017	ERR998665
179	CNRVC950002	1995	Angola		Weill et al. Science 2017	ERR998664
180	CNRVC940012	1994	Angola		Weill et al. Science 2017	ERR976533
181	CNRVC940011	1994	Angola		Weill et al. Science 2017	ERR976532
182	CNRVC150245	1988	Cote d'Ivoire		Weill et al. Science 2017	ERR1879542
183	CNRVC150227	1988	Cote d'Ivoire		Weill et al. Science 2017	ERR1879435
184	CNRVC140140	1988	Cote d'Ivoire		Weill et al. Science 2017	ERR976511
185	CNRVC150231	1988	Cote d'Ivoire		Weill et al. Science 2017	ERR1879535
186	CNRVC140141	1988	Cote d'Ivoire		Weill et al. Science 2017	ERR976512
187	CNRVC150210	1988	Cote d'Ivoire		Weill et al. Science 2017	ERR1879384
188	CNRVC950014	1995	Ecuador		Domman et al. Science 2017	ERR1879579
189	CNRVC140121	1991	Brazil		Domman et al. Science 2017	ERR976492
190	C6706-CDC	1991	Peru		Didelot et al. PLoS Genet 2015	ERR576973
191	V01-CDC	1991	Chile		Didelot et al. PLoS Genet 2015	ERR576950
192	688	2006	Mexico		Domman et al. Science 2017	ERR108537
193	A184	1992	Colombia		Mutreja et al. Nature 2011	ERR018146
194	A180	1992	Colombia		Mutreja et al. Nature 2011	ERR018148
195	CNRVC140118	1991	Brazil		Domman et al. Science 2017	ERR976489
196	A177	1992	Colombia		Mutreja et al. Nature 2011	ERR018149
197	A32	1991	Peru		Mutreja et al. Nature 2011	ERR025390
198	A27	1991	Peru		Mutreja et al. Nature 2011	ERR025378
199	A31	1991	Peru		Mutreja et al. Nature 2011	ERR025389
200	A29	1991	Peru		Mutreja et al. Nature 2011	ERR025388
201	A185	1992	Colombia		Mutreja et al. Nature 2011	ERR018156
202	C8799	1992	Uganda		Weill et al. Science 2017	ERR1877636
203	C8798	1992	Uganda		Weill et al. Science 2017	ERR1877619
204	F4170	1997	Nigeria		Weill et al. Science 2017	ERR1879657
205	X190-CDC	1991	Peru		Didelot et al. PLoS Genet 2015	ERR580006
206	A200	1992	Argentina		Mutreja et al. Nature 2011	ERR018168
207	A186	1992	Argentina		Mutreja et al. Nature 2011	ERR018158
208	A193	1992	Bolivia		Mutreja et al. Nature 2011	ERR018160
209	A201	1992	Argentina		Mutreja et al. Nature 2011	ERR018167
210	A231	1991	Mexico		Mutreja et al. Nature 2011	ERR018161
211	A232	1991	Mexico		Mutreja et al. Nature 2011	ERR018159
212	CNRVC140122	1992	Brazil		Domman et al. Science 2017	ERR976493
213	CNRVC930025	1993	French Guiana		Domman et al. Science 2017	ERR1879554
214	CNRVC940183	1994	French Guiana		Domman et al. Science 2017	ERR1879578
215	CNRVC140125	1992	Bolivia		Domman et al. Science 2017	ERR976496
216	CNRVC140117	1991	Bolivia		Domman et al. Science 2017	ERR976488
217	CNRVC140126	1991	Bolivia		Domman et al. Science 2017	ERR976497
218	CNRVC140123	1992	Bolivia		Domman et al. Science 2017	ERR976494
219	A316	1993	Argentina		Mutreja et al. Nature 2011	ERR018181
220	CNRVC140124	1992	Bolivia		Domman et al. Science 2017	ERR976495
221	3024-CDC	1973	China		Didelot et al. PLoS Genet 2015	ERR579051
222	CNRVC960918	1970	Jordan		Weill et al. Science 2017	ERR1879627
223	CNRVC150132	1974	Ukraine		Weill et al. Science 2017	ERR1878614
224	CNRVC960596	1970	Ethiopia		Weill et al. Science 2017	ERR976463
225	CNRVC930038	1970	Ethiopia		Weill et al. Science 2017	ERR976399
226	CNRVC960891	1970	Israel		Weill et al. Science 2017	ERR1879624
227	CNRVC960899	1970	Israel		Weill et al. Science 2017	ERR1879625
228	4_1970	1970	Israel		Weill et al. Science 2017	ERR042748
229	CNRVC960911	1970	Israel		Weill et al. Science 2017	ERR1879626
230	N16961	1975	Bangladesh		Heidelberg et al. Nature 2000		LT907989/LT907990
231	A19	1971	Bangladesh		Mutreja et al. Nature 2011	ERR025385
232	132-CDC	1978	China		Didelot et al. PLoS Genet 2015	ERR579087
233	1551-CDC	1979	China		Didelot et al. PLoS Genet 2015	ERR579083
234	3564-CDC	1982	China		Didelot et al. PLoS Genet 2015	ERR577139
235	2578-CDC	1985	China		Didelot et al. PLoS Genet 2015	ERR579919
236	3626-CDC	1983	China		Didelot et al. PLoS Genet 2015	ERR576995
237	2752-CDC	1981	China		Didelot et al. PLoS Genet 2015	ERR579065
238	1283-CDC	1984	China		Didelot et al. PLoS Genet 2015	ERR579088
239	3633-CDC	1984	China		Didelot et al. PLoS Genet 2015	ERR576988
240	2833-CDC	1979	China		Didelot et al. PLoS Genet 2015	ERR579062
241	3497-CDC	1980	China		Didelot et al. PLoS Genet 2015	ERR577141
242	2580-CDC	1989	China		Didelot et al. PLoS Genet 2015	ERR579070
243	3735-CDC	1988	China		Didelot et al. PLoS Genet 2015	ERR576987
244	2574-CDC	1980	China		Didelot et al. PLoS Genet 2015	ERR579072
245	3595-CDC	1983	China		Didelot et al. PLoS Genet 2015	ERR576996
246	GP152	1979	India		Mutreja et al. Nature 2011	ERR018188
247	3270-CDC	1977	China		Didelot et al. PLoS Genet 2015	ERR579049
248	A22	1979	Bangladesh		Mutreja et al. Nature 2011	ERR025386
249	A397	1987	Bangladesh		Mutreja et al. Nature 2011	ERR018176
250	CNRVC150214	1981	Romania		Weill et al. Science 2017	ERR1879388
251	CNRVC150216	1976	Turkey		Weill et al. Science 2017	ERR1879390
252	RKI-ZBS2-CH99	1980	Turkey		Weill et al. Science 2017	ERR1880797
253	CNRVC150218	1985	Ethiopia		Weill et al. Science 2017	ERR1879392
254	CNRVC150234	1985	Somalia		Weill et al. Science 2017	ERR1879536
255	CNRVC980044	1985	Djibouti		Weill et al. Science 2017	ERR976482
256	CNRVC980039	1985	Djibouti		Weill et al. Science 2017	ERR976478
257	GP60	1973	India		Mutreja et al. Nature 2011	ERR018186
258	GP143	1978	Bahrein		Mutreja et al. Nature 2011	ERR018192
259	CNRVC150236	1985	Somalia		Weill et al. Science 2017	ERR1879537
260	RC9	1985	Kenya		Chun et al. Proc Natl Acad Sci USA 2009		ACHX00000000
261	CNRVC930170	1984	Democratic Republic of the Congo		Weill et al. Science 2017	ERR976410
262	CNRVC980050	1984_1986	Democratic Republic of the Congo		Weill et al. Science 2017	ERR976487
263	CNRVC980047	1988	Democratic Republic of the Congo		Weill et al. Science 2017	ERR976484
264	CNRVC930153	1993	Democratic Republic of the Congo		Weill et al. Science 2017	ERR976525
265	F5198	1998	Zambia		Weill et al. Science 2017	ERR1880765
266	F5197	1998	Zambia		Weill et al. Science 2017	ERR1880764
267	CNRVC910429	1991	Democratic Republic of the Congo		Weill et al. Science 2017	ERR976521
268	CNRVC930185	1993	Democratic Republic of the Congo		Weill et al. Science 2017	ERR976526
269	CNRVC930163	1988	Democratic Republic of the Congo		Weill et al. Science 2017	ERR976404
270	CNRVC920169	1992	Democratic Republic of the Congo		Weill et al. Science 2017	ERR976524
271	B9631	1998	Rwanda		Weill et al. Science 2017	ERR1877614
272	B9632	1998	Rwanda		Weill et al. Science 2017	ERR1877615
273	CNRVC940051	1988	Rwanda		Weill et al. Science 2017	ERR976414
274	CNRVC970056	1997	Burundi		Weill et al. Science 2017	ERR1879636
275	CNRVC960329	1996	Rwanda		Weill et al. Science 2017	ERR998722
276	CNRVC960328	1996	Rwanda		Weill et al. Science 2017	ERR998721
277	CNRVC940173	1994	Democratic Republic of the Congo		Weill et al. Science 2017	ERR998659
278	CNRVC940143	1994	Democratic Republic of the Congo		Weill et al. Science 2017	ERR976544
279	CNRVC960308	1996	Democratic Republic of the Congo		Weill et al. Science 2017	ERR998714
280	CNRVC960317	1996	Rwanda		Weill et al. Science 2017	ERR998716
281	CNRVC960312	1996	Rwanda		Weill et al. Science 2017	ERR998715
282	CNRVC960299	1996	Rwanda		Weill et al. Science 2017	ERR998713
283	CNRVC970058	1997	Democratic Republic of the Congo		Weill et al. Science 2017	ERR998733
284	CNRVC970004	1997	Democratic Republic of the Congo		Weill et al. Science 2017	ERR998723
285	CNRVC970007	1997	Democratic Republic of the Congo		Weill et al. Science 2017	ERR998724
286	C8465	1992	Burundi		Weill et al. Science 2017	ERR1877617
287	C8466	1992	Burundi		Weill et al. Science 2017	ERR1877618
288	CNRVC930409	1993	Rwanda		Weill et al. Science 2017	ERR976528
289	CNRVC930425	1993	Burundi		Weill et al. Science 2017	ERR976530
290	CNRVC930428	1993	Tanzania		Weill et al. Science 2017	ERR976531
291	CNRVC930417	1993	Burundi		Weill et al. Science 2017	ERR976529
292	CNRVC950693	1995	Democratic Republic of the Congo		Weill et al. Science 2017	ERR998667
293	CNRVC940131	1994	Democratic Republic of the Congo		Weill et al. Science 2017	ERR976540
294	CNRVC950746	1995	Democratic Republic of the Congo		Weill et al. Science 2017	ERR998681
295	CNRVC950694	1995	Democratic Republic of the Congo		Weill et al. Science 2017	ERR998668
296	CNRVC950695	1995	Democratic Republic of the Congo		Weill et al. Science 2017	ERR998669
297	F3835	1997	Tanzania		Weill et al. Science 2017	ERR1879655
298	CNRVC970064	1997	Democratic Republic of the Congo		Weill et al. Science 2017	ERR998734
299	CNRVC970176	1997	Democratic Republic of the Congo		Weill et al. Science 2017	ERR976550
300	CNRVC970174	1997	Democratic Republic of the Congo		Weill et al. Science 2017	ERR976548
301	F3403	1996	Zambia_Republic of South Africa		Weill et al. Science 2017	ERR1879654
302	F5096	1997	Malawi		Weill et al. Science 2017	ERR1879658
303	F5097	1997	Malawi		Weill et al. Science 2017	ERR1880761
304	20_03	1997	Zambia		Weill et al. Science 2017	ERR164763
305	177_03	1997	Zambia		Weill et al. Science 2017	ERR164759
306	280_02	1996	Zambia		Weill et al. Science 2017	ERR164757
307	354_02	1996	Zambia		Weill et al. Science 2017	ERR044794
308	F3397	1996	Zambia_Republic of South Africa		Weill et al. Science 2017	ERR1879653
309	329_02	1996	Zambia		Weill et al. Science 2017	ERR164758
310	330_02	1997	Zambia		Weill et al. Science 2017	ERR164760
311	GP140	1978	Malaysia		Mutreja et al. Nature 2011	ERR018193
312	CNRVC920171	1983	Viet Nam		Weill et al. Science 2017	ERR1879551
313	2757-CDC	1987	China		Didelot et al. PLoS Genet 2015	ERR579064
314	A241	1989	Viet Nam		Mutreja et al. Nature 2011	ERR018169
315	A245	1989	Viet Nam		Mutreja et al. Nature 2011	ERR018171
316	A10	1979	Bangladesh		Mutreja et al. Nature 2011	ERR025383
317	2710-CDC	1986	China		Didelot et al. PLoS Genet 2015	ERR579067
318	CNRVC910040	1991	Cambodia		Weill et al. Science 2017	ERR1879548
319	T21-CDC	1990	Thailand		Didelot et al. PLoS Genet 2015	ERR576970
320	A390	1987	Bangladesh		Mutreja et al. Nature 2011	ERR018177
321	PRL5	1980	India		Mutreja et al. Nature 2011	ERR018189
322	CNRVC930174	1981	Sri Lanka		Weill et al. Science 2017	ERR1879571
323	THSTI_V108	1990	India		Weill et al. Science 2017	ERR1880837
324	THSTI_V12	1989	India		Weill et al. Science 2017	ERR1880838
325	THSTI_V149	1990	India		Weill et al. Science 2017	ERR1880839
326	MO10	1992	India		Chun et al. Proc Natl Acad Sci USA 2009		AAKF03000000
327	A383	2002	Bangladesh		Mutreja et al. Nature 2011	ERR018121
328	A330	1993	India		Mutreja et al. Nature 2011	ERR018119
329	CNRVC150222	1987	Romania		Weill et al. Science 2017	ERR1879431
330	2848-CDC	1988	China		Didelot et al. PLoS Genet 2015	ERR579061
331	CNRVC150133	1990	Russian Federation		Weill et al. Science 2017	ERR1878615
332	CNRVC150134	1990	Russian Federation		Weill et al. Science 2017	ERR1878616
333	CNRVC150224	1990	Romania		Weill et al. Science 2017	ERR1879433
334	CNRVC910164	1991	Turkey		Weill et al. Science 2017	ERR1879549
335	CNRVC910416	1991	Kurdistan		Weill et al. Science 2017	ERR1879550
336	F1393	1993	Djibouti		Weill et al. Science 2017	ERR1879652
337	CNRVC930301	1993	Djibouti		Weill et al. Science 2017	ERR1879572
338	CNRVC010017	1994	Djibouti		Weill et al. Science 2017	ERR976598
339	CNRVC010018	1994	Djibouti		Weill et al. Science 2017	ERR976599
340	CNRVC960142	1996	Sudan		Weill et al. Science 2017	ERR1879595
341	CNRVC960276	1996	Sudan		Weill et al. Science 2017	ERR1879600
342	CNRVC010015	1994	Djibouti		Weill et al. Science 2017	ERR976597
343	CNRVC940066	1994	Somalia		Weill et al. Science 2017	ERR1879575
344	CNRVC150252	1998	Kenya		Weill et al. Science 2017	ERR1879544
345	CNRVC150251	1998	Kenya		Weill et al. Science 2017	ERR1879543
346	CNRVC150211	1998	Kenya		Weill et al. Science 2017	ERR1879385
347	CNRVC970175	1997	Djibouti		Weill et al. Science 2017	ERR976549
348	CNRVC980158	1997	Djibouti		Weill et al. Science 2017	ERR976565
349	CNRVC970177	1997	Djibouti		Weill et al. Science 2017	ERR976551
350	CNRVC150213	1998	Ethiopia		Weill et al. Science 2017	ERR1879387
351	CNRVC150254	1998	Ethiopia		Weill et al. Science 2017	ERR1879545
352	CNRVC970053	1997	Somalia		Weill et al. Science 2017	ERR998732
353	CNRVC990002	1999	Somalia		Weill et al. Science 2017	ERR976583
354	CNRVC030391	2003	Somalia		Weill et al. Science 2017	ERR1878094
355	CNRVC030392	2003	Somalia		Weill et al. Science 2017	ERR1878095
356	CNRVC010048	2000	Djibouti		Weill et al. Science 2017	ERR1877938
357	CNRVC010046	2000	Djibouti		Weill et al. Science 2017	ERR1877649
358	A109	1990	Unknown		Mutreja et al. Nature 2011	ERR018147
359	1575-CDC	1990	China		Didelot et al. PLoS Genet 2015	ERR579082
360	1593-CDC	1992	China		Didelot et al. PLoS Genet 2015	ERR579080
361	1583-CDC	1991	China		Didelot et al. PLoS Genet 2015	ERR579081
362	CNRVC930169	1986	Algeria		Weill et al. Science 2017	ERR976409
363	CNRVC920172	1987	Algeria		Weill et al. Science 2017	ERR976395
364	CNRVC930172	1986	Algeria		Weill et al. Science 2017	ERR976412
365	CNRVC970008	1990	Algeria		Weill et al. Science 2017	ERR976476
366	CNRVC910349	1991	Morocco		Weill et al. Science 2017	ERR976518
367	CNRVC910347	1991	Morocco		Weill et al. Science 2017	ERR976517
368	CNRVC940137	1994	Morocco		Weill et al. Science 2017	ERR976541
369	CNRVC930255	1993	Morocco		Weill et al. Science 2017	ERR976527
370	CNRVC910386	1991	Morocco		Weill et al. Science 2017	ERR976520
371	CNRVC940179	1994	Morocco		Weill et al. Science 2017	ERR998660
372	CNRVC940180	1994	Morocco		Weill et al. Science 2017	ERR998661
373	CNRVC980038	1986	Sierra Leone		Weill et al. Science 2017	ERR976477
374	CNRVC900108	1990	Guinea		Weill et al. Science 2017	ERR1879546
375	CNRVC910036	1991	Benin		Weill et al. Science 2017	ERR976513
376	CNRVC940162	1994	Liberia		Weill et al. Science 2017	ERR976546
377	CNRVC940147	1994	Liberia		Weill et al. Science 2017	ERR976545
378	CNRVC940030	1993	Cote d'Ivoire		Weill et al. Science 2017	ERR976534
379	CNRVC940035	1993	Cote d'Ivoire		Weill et al. Science 2017	ERR976536
380	CNRVC910375	1991	Cote d'Ivoire		Weill et al. Science 2017	ERR976519
381	CNRVC980421	1998	Cote d'Ivoire		Weill et al. Science 2017	ERR976582
382	CNRVC980420	1998	Cote d'Ivoire		Weill et al. Science 2017	ERR976581
383	CNRVC950702	1995	Burkina Faso		Weill et al. Science 2017	ERR998672
384	CNRVC950700	1995	Burkina Faso		Weill et al. Science 2017	ERR998671
385	CNRVC910267	1991	Benin		Weill et al. Science 2017	ERR976515
386	CNRVC910266	1991	Benin		Weill et al. Science 2017	ERR976514
387	CNRVC910279	1991	Niger		Weill et al. Science 2017	ERR976516
388	CNRVC950011	1995	Cameroon		Weill et al. Science 2017	ERR998666
389	CNRVC940163	1994	Chad		Weill et al. Science 2017	ERR998656
390	CNRVC940184	1994	Chad		Weill et al. Science 2017	ERR998662
391	CNRVC980418	1998	Sierra Leone		Weill et al. Science 2017	ERR976580
392	CNRVC940034	1994	Cote d'Ivoire		Weill et al. Science 2017	ERR976535
393	CNRVC970036	1997	Cameroon		Weill et al. Science 2017	ERR998731
394	CNRVC970022	1997	Cameroon		Weill et al. Science 2017	ERR998727
395	CNRVC970024	1997	Cameroon		Weill et al. Science 2017	ERR998728
396	CNRVC980323	1998	Cameroon		Weill et al. Science 2017	ERR976568
397	CNRVC980328	1998	Cameroon		Weill et al. Science 2017	ERR976570
398	CNRVC980061	1998	Cameroon		Weill et al. Science 2017	ERR976562
399	CNRVC980060	1998	Cameroon		Weill et al. Science 2017	ERR976561
400	CNRVC990329	1999	Cameroon		Weill et al. Science 2017	ERR1879650
401	CNRVC940190	1994	Niger		Weill et al. Science 2017	ERR998663
402	CNRVC970075	1997	Central African Republic		Weill et al. Science 2017	ERR998735
403	CNRVC970142	1997	Central African Republic	424.5	This study	ERR3890525
404	CNRVC970141	1997	Central African Republic		Weill et al. Science 2017	ERR998747
405	CNRVC970143	1997	Central African Republic		Weill et al. Science 2017	ERR998748
406	CNRVC970126	1997	Central African Republic		Weill et al. Science 2017	ERR998744
407	CNRVC970079	1997	Central African Republic		Weill et al. Science 2017	ERR998736
408	CNRVC970108	1997	Central African Republic		Weill et al. Science 2017	ERR998737
409	CNRVC970109	1997	Central African Republic		Weill et al. Science 2017	ERR998738
410	CNRVC970127	1997	Central African Republic		Weill et al. Science 2017	ERR998745
411	CNRVC960118	1996	Democratic Republic of the Congo		Weill et al. Science 2017	ERR998694
412	CNRVC960127	1996	Democratic Republic of the Congo		Weill et al. Science 2017	ERR998697
413	CNRVC960124	1996	Democratic Republic of the Congo		Weill et al. Science 2017	ERR998696
414	CNRVC960218	1996	Democratic Republic of the Congo		Weill et al. Science 2017	ERR998698
415	CNRVC970027	1997	Democratic Republic of the Congo		Weill et al. Science 2017	ERR998729
416	CNRVC970028	1997	Democratic Republic of the Congo		Weill et al. Science 2017	ERR998730
417	CNRVC970135	1997	Democratic Republic of the Congo		Weill et al. Science 2017	ERR998746
418	CNRVC970113	1997	Republic of the Congo		Weill et al. Science 2017	ERR998741
419	CNRVC990256	1999	Republic of the Congo		Weill et al. Science 2017	ERR1879647
420	CNRVC980034	1998	Republic of the Congo		Weill et al. Science 2017	ERR976560
421	CNRVC980030	1998	Republic of the Congo		Weill et al. Science 2017	ERR976559
422	CNRVC970170	1997	Gabon		Weill et al. Science 2017	ERR976547
423	VC51	1992	India		Mutreja et al. Nature 2011	ERR018124
424	4670	1991	Bangladesh		Mutreja et al. Nature 2011	ERR019883
425	MJ1485	1994	Bangladesh		Mutreja et al. Nature 2011	ERR018120
426	MJ1236	1994	Bangladesh		Chun et al. Proc Natl Acad Sci USA 2009		CP001485/CP001486
427	A346(2)	1994	Bangladesh		Mutreja et al. Nature 2011	ERR018179
428	CNRVC150223	1993	Lebanon		Weill et al. Science 2017	ERR1879432
429	CNRVC150215	1993	Lebanon		Weill et al. Science 2017	ERR1879389
430	CNRVC150230	1994	Italy		Weill et al. Science 2017	ERR1879438
431	CNRVC940149	1994	Albania		Weill et al. Science 2017	ERR1879577
432	Gaz2	1994	Palestine		Weill et al. Science 2017	ERR042729
433	RKI-ZBS2-CH218	1994	Turkey		Weill et al. Science 2017	ERR1880794
434	Gaz11	1994	Palestine		Weill et al. Science 2017	ERR042733
435	Gaz21	1994	Palestine		Weill et al. Science 2017	ERR042738
436	CNRVC150219	1994	Romania		Weill et al. Science 2017	ERR1879393
437	CNRVC070154	1994	Algeria		Weill et al. Science 2017	ERR1878560
438	CNRVC070120	1994	Algeria		Weill et al. Science 2017	ERR1878555
439	CNRVC950798	1995	Iraq		Weill et al. Science 2017	ERR1879593
440	CNRVC950792	1995	Iraq		Weill et al. Science 2017	ERR1879588
441	CNRVC950800	1995	Iraq		Weill et al. Science 2017	ERR1879594
442	CNRVC030438	2003	Iraq		Weill et al. Science 2017	ERR1878096
443	F5149	1997	Mozambique		Weill et al. Science 2017	ERR1880763
444	NICD_15070	2001	Republic of South Africa		Weill et al. Science 2017	ERR1880780
445	NICD_14794	2001	Republic of South Africa		Weill et al. Science 2017	ERR1880779
446	NICD_16230	2001	Republic of South Africa		Weill et al. Science 2017	ERR1880785
447	NICD_14191	2001	Republic of South Africa		Weill et al. Science 2017	ERR1880778
448	NICD_4076	2001	Republic of South Africa		Weill et al. Science 2017	ERR1880790
449	NICD_1405	2001	Republic of South Africa		Weill et al. Science 2017	ERR1880777
450	NICD_1242	2001	Republic of South Africa		Weill et al. Science 2017	ERR1880775
451	NICD_1264	2001	Republic of South Africa		Weill et al. Science 2017	ERR1880776
452	NICD_1241	2001	Republic of South Africa		Weill et al. Science 2017	ERR1880774
453	NICD_15104	2001	Republic of South Africa		Weill et al. Science 2017	ERR1880781
454	NICD_273	1998	Republic of South Africa		Weill et al. Science 2017	ERR1880789
455	NICD_16879	2001	Republic of South Africa		Weill et al. Science 2017	ERR1880788
456	F8478	2002	Republic of South Africa		Weill et al. Science 2017	ERR1880768
457	F8479	2002	Republic of South Africa		Weill et al. Science 2017	ERR1880769
458	CNRVC990019	1999	Mozambique		Weill et al. Science 2017	ERR976585
459	CNRVC990038	1999	Mozambique		Weill et al. Science 2017	ERR976586
460	CNRVC990039	1999	Mozambique		Weill et al. Science 2017	ERR976587
461	NICD_16744	2001	Republic of South Africa		Weill et al. Science 2017	ERR1877613
462	NICD_15907	2001	Republic of South Africa		Weill et al. Science 2017	ERR1880782
463	NICD_16756	2001	Republic of South Africa		Weill et al. Science 2017	ERR1880787
464	NICD_16211	2001	Republic of South Africa		Weill et al. Science 2017	ERR1880784
465	NICD_15959	2001	Republic of South Africa		Weill et al. Science 2017	ERR1880783
466	Zim_27	2009	Zimbabwe		Weill et al. Science 2017	ERR044800
467	Zim_25	2009	Zimbabwe		Weill et al. Science 2017	ERR044799
468	B_64	2004	Mozambique		Weill et al. Science 2017	ERR044797
469	B33	2004	Mozambique		Chun et al. Proc Natl Acad Sci USA 2009		ACHZ00000000
470	1346	2005	Mozambique		Mutreja et al. Nature 2011	ERR025356
471	1362	2005	Mozambique		Mutreja et al. Nature 2011	ERR025367
472	1627	2005	Mozambique		Mutreja et al. Nature 2011	ERR025377
473	CNRVC930003	1992	India		Weill et al. Science 2017	ERR1879553
474	THSTI_V157	1991	India		Weill et al. Science 2017	ERR1880841
475	V212-1	1991	India		Mutreja et al. Nature 2011	ERR018125
476	THSTI_V156	1991	India		Weill et al. Science 2017	ERR1880840
477	116072	1991	Mexico		Domman et al. Science 2017	ERR044779
478	33297_1993	1993	Mexico		Domman et al. Science 2017	ERR163240
479	54267_1994	1994	Mexico		Domman et al. Science 2017	ERR163241
480	54328_1994	1994	Mexico		Domman et al. Science 2017	ERR163242
481	82	1998	Mexico		Domman et al. Science 2017	ERR108516
482	87667	1993	Mexico		Domman et al. Science 2017	ERR044785
483	87662	1993	Mexico		Domman et al. Science 2017	ERR044786
484	116075	1992	Mexico		Domman et al. Science 2017	ERR044783
485	Mex6	1992	Mexico		Domman et al. Science 2017	ERR042754
486	85	2000	Mexico		Domman et al. Science 2017	ERR108522
487	54	1999	Mexico		Domman et al. Science 2017	ERR108518
488	60483_1995	1995	Mexico		Domman et al. Science 2017	ERR163244
489	60452_1995	1995	Mexico		Domman et al. Science 2017	ERR163243
490	116073	1991	Mexico		Domman et al. Science 2017	ERR044781
491	838	1999	Mexico		Domman et al. Science 2017	ERR108517
492	95430	1997	Mexico		Domman et al. Science 2017	ERR044791
493	CNRVC150220	1992	Pakistan		Weill et al. Science 2017	ERR1879429
494	CNRVC940047	1991	Romania		Weill et al. Science 2017	ERR1879574
495	CNRVC150221	1991	Romania		Weill et al. Science 2017	ERR1879430
496	CNRVC150239	1993	Cambodia		Weill et al. Science 2017	ERR1879538
497	200106-CDC	2001	China		Didelot et al. PLoS Genet 2015	ERR579313
498	4039-CDC	1993	China		Didelot et al. PLoS Genet 2015	ERR576986
499	1525-CDC	1994	China		Didelot et al. PLoS Genet 2015	ERR579986
500	129-CDC	1994	China		Didelot et al. PLoS Genet 2015	ERR579311
501	93284-CDC	1993	China		Didelot et al. PLoS Genet 2015	ERR576977
502	2530-CDC	1996	China		Didelot et al. PLoS Genet 2015	ERR579073
503	CNRVC930155	1993	Thailand		Weill et al. Science 2017	ERR1879570
504	CNRVC010100	2001	Indonesia		Weill et al. Science 2017	ERR1877943
505	9-CDC	2001	China		Didelot et al. PLoS Genet 2015	ERR579309
506	V011506-CDC	2001	China		Didelot et al. PLoS Genet 2015	ERR576951
507	4113	2003	Viet Nam		Mutreja et al. Nature 2011	ERR025364
508	4111	2002	Viet Nam		Mutreja et al. Nature 2011	ERR019880
509	147-CDC	2002	China		Didelot et al. PLoS Genet 2015	ERR579085
510	4121	2004	Viet Nam		Mutreja et al. Nature 2011	ERR025362
511	4110	1995	Viet Nam		Mutreja et al. Nature 2011	ERR019879
512	4070-CDC	1994	China		Didelot et al. PLoS Genet 2015	ERR576985
513	2657-CDC	1995	China		Didelot et al. PLoS Genet 2015	ERR579068
514	956-CDC	2001	China		Didelot et al. PLoS Genet 2015	ERR576975
515	143-CDC	2001	China		Didelot et al. PLoS Genet 2015	ERR579086
516	4672	2000	Bangladesh		Mutreja et al. Nature 2011	ERR019884
517	SC2000-CDC	2000	China		Didelot et al. PLoS Genet 2015	ERR579091
518	SC1998_242-1-CDC	1998	China		Didelot et al. PLoS Genet 2015	ERR579092
519	SC1998_098-1-CDC	1998	China		Didelot et al. PLoS Genet 2015	ERR579114
520	1627-CDC	1997	China		Didelot et al. PLoS Genet 2015	ERR579078
521	CNRVC990209	1999	Laos		Weill et al. Science 2017	ERR1879645
522	1909-CDC	1998	China		Didelot et al. PLoS Genet 2015	ERR579077
523	CNRVC990194	1999	Cambodia		Weill et al. Science 2017	ERR1879644
524	936-CDC	1998	China		Didelot et al. PLoS Genet 2015	ERR576976
525	4210-CDC	1999	China		Didelot et al. PLoS Genet 2015	ERR576984
526	1944-CDC	2000	China		Didelot et al. PLoS Genet 2015	ERR579076
527	JX1998-1306-1-CDC	1998	China		Didelot et al. PLoS Genet 2015	ERR579093
528	1605-CDC	1993	China		Didelot et al. PLoS Genet 2015	ERR579079
529	2605-CDC	1998	China		Didelot et al. PLoS Genet 2015	ERR579069
530	A130	1989	India		Mutreja et al. Nature 2011	ERR018154
531	A131	1989	India		Mutreja et al. Nature 2011	ERR018153
532	V5	1989	India		Mutreja et al. Nature 2011	ERR018127
533	MG116025	1991	Bangladesh		Mutreja et al. Nature 2011	ERR018122
534	MG116226	1991	Bangladesh		Mutreja et al. Nature 2011	ERR025396
535	THSTI_V8	1989	India		Weill et al. Science 2017	ERR1880842
536	V109	1990	India		Mutreja et al. Nature 2011	ERR018126
537	THSTI_VC63	1992	India		Weill et al. Science 2017	ERR1880844
538	CNRVC940135	1994	Nepal		Weill et al. Science 2017	ERR1879576
539	THSTI_CO327	1993	India		Weill et al. Science 2017	ERR1880804
540	THSTI_CO368	1993	India		Weill et al. Science 2017	ERR1880805
541	CNRVC940103	1994	Guinea		Weill et al. Science 2017	ERR976537
542	CNRVC950712	1995	Sierra Leone		Weill et al. Science 2017	ERR998675
543	CNRVC940164	1994	Liberia		Weill et al. Science 2017	ERR998657
544	CNRVC950699	1995	Guinea		Weill et al. Science 2017	ERR998670
545	RKI-ZBS2-CH234	1994	Turkey		Weill et al. Science 2017	ERR1880795
546	CNRVC140133	1994-1995	Guinea Bissau		Weill et al. Science 2017	ERR976504
547	CNRVC940109	1994	Guinea		Weill et al. Science 2017	ERR976538
548	CNRVC940141	1994	Guinea		Weill et al. Science 2017	ERR976542
549	CNRVC950724	1995	Guinea		Weill et al. Science 2017	ERR998677
550	CNRVC940128	1994	Guinea		Weill et al. Science 2017	ERR976539
551	CNRVC950758	1995	Cote d'Ivoire		Weill et al. Science 2017	ERR998685
552	CNRVC960260	1996	Mauritania		Weill et al. Science 2017	ERR1879598
553	CNRVC960272	1996	Senegal		Weill et al. Science 2017	ERR998710
554	CNRVC950723	1995	Guinea		Weill et al. Science 2017	ERR998676
555	CNRVC950753	1995	Cote d'Ivoire		Weill et al. Science 2017	ERR998682
556	CNRVC950730	1995	Liberia		Weill et al. Science 2017	ERR998679
557	CNRVC960031	1996	Senegal		Weill et al. Science 2017	ERR998693
558	CNRVC150226	1994	Senegal		Weill et al. Science 2017	ERR1879434
559	CNRVC960023	1996	Senegal		Weill et al. Science 2017	ERR998691
560	CNRVC960122	1996	Senegal		Weill et al. Science 2017	ERR998695
561	CNRVC960018	1996	Senegal		Weill et al. Science 2017	ERR998690
562	CNRVC960263	1996	Mauritania		Weill et al. Science 2017	ERR1879599
563	F5144	1997	Guinea Bissau		Weill et al. Science 2017	ERR1880762
564	CNRVC960324	1996	Senegal		Weill et al. Science 2017	ERR998719
565	CNRVC960318	1996	Senegal		Weill et al. Science 2017	ERR998717
566	CNRVC960321	1996	Senegal		Weill et al. Science 2017	ERR998718
567	CNRVC960327	1996	Senegal		Weill et al. Science 2017	ERR998720
568	CNRVC940142	1994	Liberia		Weill et al. Science 2017	ERR976543
569	CNRVC940165	1994	Liberia		Weill et al. Science 2017	ERR998658
570	CNRVC950728	1995	Liberia		Weill et al. Science 2017	ERR998678
571	CNRVC950756	1995	Cote d'Ivoire		Weill et al. Science 2017	ERR998684
572	CNRVC960223	1996	Liberia		Weill et al. Science 2017	ERR998699
573	CNRVC010042	2001	Cote d'Ivoire		Weill et al. Science 2017	ERR1877647
574	CNRVC010038	2001	Cote d'Ivoire		Weill et al. Science 2017	ERR1877646
575	CNRVC030485	2003	Cote d'Ivoire		Weill et al. Science 2017	ERR1878100
576	CNRVC030567	2003	Cote d'Ivoire		Weill et al. Science 2017	ERR1878102
577	CNRVC020404	2002	Cote d'Ivoire		Weill et al. Science 2017	ERR1878089
578	CNRVC980367	1998	Guinea		Weill et al. Science 2017	ERR976574
579	CNRVC030475	2003	Liberia		Weill et al. Science 2017	ERR1878098
580	CNRVC030477	2003	Liberia		Weill et al. Science 2017	ERR1878099
581	CNRVC020062	2002	Liberia		Weill et al. Science 2017	ERR1877954
582	CNRVC020393	2002	Liberia		Weill et al. Science 2017	ERR1878088
583	CNRVC080496	2006	Cote d'Ivoire		Weill et al. Science 2017	ERR1878571
584	L237	2012	Guinea		Weill et al. Science 2017	ERR386704
585	L211	2012	Guinea		Weill et al. Science 2017	ERR386666
586	L233	2012	Guinea		Weill et al. Science 2017	ERR386658
587	CNRVC120194	2012	Guinea Bissau		Weill et al. Science 2017	ERR1878604
588	CNRVC120195	2012	Guinea Bissau		Weill et al. Science 2017	ERR1878605
589	K6979	2008	Guinea Bissau		Weill et al. Science 2017	ERR1880773
590	K6975	2008	Guinea Bissau		Weill et al. Science 2017	ERR1880772
591	CNRVC040206	2004	Guinea		Weill et al. Science 2017	ERR1878112
592	CNRVC040303	2004	Senegal		Weill et al. Science 2017	ERR1878117
593	CNRVC040257	2004	Sierra Leone		Weill et al. Science 2017	ERR1878115
594	CNRVC060009	2006	Mali		Weill et al. Science 2017	ERR1878149
595	CNRVC070124	2005	Mauritania		Weill et al. Science 2017	ERR1878556
596	CNRVC070142	2006	Mauritania		Weill et al. Science 2017	ERR1878558
597	CNRVC040314	2004	Senegal		Weill et al. Science 2017	ERR1878127
598	CNRVC060010	2005	Mali		Weill et al. Science 2017	ERR1878150
599	CNRVC040203	2004	Sierra Leone		Weill et al. Science 2017	ERR1878111
600	CNRVC070136	2006	Mauritania		Weill et al. Science 2017	ERR1878557
601	CNRVC070144	2005	Mauritania		Weill et al. Science 2017	ERR1878559
602	CNRVC960250	1996	Mali		Weill et al. Science 2017	ERR998704
603	CNRVC950708	1995	Mali		Weill et al. Science 2017	ERR998674
604	CNRVC950707	1995	Mali		Weill et al. Science 2017	ERR998673
605	CNRVC950755	1995	Cote d'Ivoire		Weill et al. Science 2017	ERR998683
606	CNRVC950801	1995	Burkina Faso		Weill et al. Science 2017	ERR998687
607	CNRVC950806	1995	Burkina Faso		Weill et al. Science 2017	ERR998688
608	CNRVC970152	1997	Benin		Weill et al. Science 2017	ERR998750
609	CNRVC970147	1997	Benin		Weill et al. Science 2017	ERR998749
610	CNRVC950759	1995	Niger		Weill et al. Science 2017	ERR998686
611	CNRVC960003	1996	Niger		Weill et al. Science 2017	ERR998689
612	CNRVC970019	1997	Cameroon		Weill et al. Science 2017	ERR998726
613	CNRVC970124	1997	Central African Republic	317.4	This study	ERR3890524
614	CNRVC970112	1997	Central African Republic	99.95	Weill et al. Science 2017	ERR998740
615	CNRVC970111	1997	Central African Republic	227.9	This study	ERR3890523
616	CNRVC970110	1997	Central African Republic	103.98	Weill et al. Science 2017	ERR998739
617	CNRVC980021	1997	Cameroon		Weill et al. Science 2017	ERR976554
618	CNRVC970123	1997	Central African Republic	109.83	Weill et al. Science 2017	ERR998742
619	CNRVC970125	1997	Central African Republic		Weill et al. Science 2017	ERR998743
620	CNRVC980022	1997	Cameroon		Weill et al. Science 2017	ERR976555
621	F4169	1997	Nigeria		Weill et al. Science 2017	ERR1879656
622	CNRVC960243	1996	Chad		Weill et al. Science 2017	ERR998702
623	CNRVC970014	1997	Cameroon		Weill et al. Science 2017	ERR998725
624	CNRVC960246	1996	Cameroon		Weill et al. Science 2017	ERR998703
625	CNRVC960293	1996	Cameroon		Weill et al. Science 2017	ERR998712
626	CNRVC960254	1996	Nigeria		Weill et al. Science 2017	ERR998706
627	CNRVC960258	1996	Nigeria		Weill et al. Science 2017	ERR998707
628	CNRVC960271	1996	Nigeria		Weill et al. Science 2017	ERR998709
629	CNRVC960028	1996	Nigeria		Weill et al. Science 2017	ERR998692
630	CNRVC960252	1996	Nigeria		Weill et al. Science 2017	ERR998705
631	CNRVC960265	1996	Chad		Weill et al. Science 2017	ERR998708
632	CNRVC960273	1996	Chad		Weill et al. Science 2017	ERR998711
633	CNRVC960234	1996	Chad		Weill et al. Science 2017	ERR998701
634	CNRVC960228	1996	Chad		Weill et al. Science 2017	ERR998700
635	CNRVC970073	1997	Chad	414	This study	ERR3890522
636	CNRVC970068	1997	Chad	237	This study	ERR3890519
637	CNRVC970069	1997	Chad	499	This study	ERR3890520
638	CNRVC970070	1997	Chad	262	This study	ERR3890521
639	CNRVC980395	1998	Cameroon		Weill et al. Science 2017	ERR976576
640	CNRVC980397	1998	Cameroon		Weill et al. Science 2017	ERR976578
641	CNRVC980374	1998	Chad		Weill et al. Science 2017	ERR1879638
642	CNRVC980396	1998	Cameroon		Weill et al. Science 2017	ERR976577
643	CNRVC980398	1998	Cameroon		Weill et al. Science 2017	ERR976579
644	CNRVC980359	1998	Burkina Faso		Weill et al. Science 2017	ERR976572
645	CNRVC980360	1998	Burkina Faso		Weill et al. Science 2017	ERR976573
646	CNRVC000005	1999	Niger		Weill et al. Science 2017	ERR1877637
647	CNRVC010023	2000	Cameroon		Weill et al. Science 2017	ERR1877645
648	CNRVC000323	2000	Cameroon		Weill et al. Science 2017	ERR1877643
649	CNRVC990234	1999	Burkina Faso		Weill et al. Science 2017	ERR1879646
650	CNRVC010108	2001	Togo		Weill et al. Science 2017	ERR1877944
651	CNRVC010205	2001	Burkina Faso		Weill et al. Science 2017	ERR1877948
652	CNRVC010206	2001	Burkina Faso		Weill et al. Science 2017	ERR1877949
653	CNRVC040210	2004	Niger		Weill et al. Science 2017	ERR1878114
654	CNRVC050334	2005	Nigeria		Weill et al. Science 2017	ERR1878147
655	CNRVC050323	2005	Nigeria		Weill et al. Science 2017	ERR1878146
656	CNRVC010123	2001	Chad		Weill et al. Science 2017	ERR1877946
657	CNRVC010221	2001	Cameroon		Weill et al. Science 2017	ERR1877950
658	CNRVC010203	2001	Chad		Weill et al. Science 2017	ERR1877947
659	CNRVC010120	2001	Chad		Weill et al. Science 2017	ERR1877945
660	CNRVC050073	2005	Equatorial Guinea		Weill et al. Science 2017	ERR1878131
661	CNRVC050060	2005	Equatorial Guinea		Weill et al. Science 2017	ERR1878130
662	CNRVC070011	2007	Republic of the Congo		Weill et al. Science 2017	ERR1878549
663	CNRVC070012	2007	Republic of the Congo		Weill et al. Science 2017	ERR1878550
664	CNRVC050008	2005	Cameroon		Weill et al. Science 2017	ERR1878128
665	CNRVC040061	2004	Cameroon		Weill et al. Science 2017	ERR1878105
666	CNRVC040110	2004	Cameroon		Weill et al. Science 2017	ERR1878108
667	CNRVC040082	2002	Cameroon		Weill et al. Science 2017	ERR1878107
668	CNRVC050011	2005	Cameroon		Weill et al. Science 2017	ERR1878129
669	CNRVC040074	2001	Cameroon		Weill et al. Science 2017	ERR1878106
670	CNRVC080764	2008	Cameroon		Weill et al. Science 2017	ERR1878574
671	CNRVC060111	2006	Cameroon		Weill et al. Science 2017	ERR1878152
672	CNRVC080762	2008	Cameroon		Weill et al. Science 2017	ERR1878573
673	CNRVC030084	2003	Benin		Weill et al. Science 2017	ERR1878092
674	CNRVC020367	2002	Benin		Weill et al. Science 2017	ERR1877957
675	CNRVC020361	2002	Benin		Weill et al. Science 2017	ERR1877956
676	CNRVC030082	2003	Benin		Weill et al. Science 2017	ERR1878091
677	CNRVC040127	2004	Benin		Weill et al. Science 2017	ERR1878109
678	CNRVC040209	2004	Niger		Weill et al. Science 2017	ERR1878113
679	K0107	2003	Mali		Weill et al. Science 2017	ERR1880770
680	K0108	2003	Mali		Weill et al. Science 2017	ERR1880771
681	CNRVC040132	2004	Benin		Weill et al. Science 2017	ERR1878110
682	CNRVC060273	2006	Niger		Weill et al. Science 2017	ERR1878545
683	CNRVC070164	2007	Benin		Weill et al. Science 2017	ERR1878561
684	CNRVC080497	2006	Cote d'Ivoire		Weill et al. Science 2017	ERR1878572
685	CNRVC050139	2005	Benin		Weill et al. Science 2017	ERR1878133
686	CNRVC050140	2005	Benin		Weill et al. Science 2017	ERR1878134
687	CNRVC070316	2005	Burkina Faso		Weill et al. Science 2017	ERR1878562
688	CNRVC070334	2005	Burkina Faso		Weill et al. Science 2017	ERR1878563
689	CNRVC060272	2006	Niger		Weill et al. Science 2017	ERR1878544
690	CNRVC060279	2006	Nigeria		Weill et al. Science 2017	ERR1878546
691	CNRVC060280	2006	Nigeria		Weill et al. Science 2017	ERR1878547
692	CNRVC080124	2008	Niger		Weill et al. Science 2017	ERR1878566
693	CNRVC080122	2008	Niger		Weill et al. Science 2017	ERR1878565
694	CNRVC100183	2010	Benin		Weill et al. Science 2017	ERR1878587
695	712_11	2011	Ghana		Weill et al. Science 2017	ERR1024518
696	CNRVC100176	2010	Benin		Weill et al. Science 2017	ERR1878586
697	L388	2010	Togo		Weill et al. Science 2017	ERR572572
698	L387	2010	Togo		Weill et al. Science 2017	ERR572571
699	L400	2011	Togo		Weill et al. Science 2017	ERR572840
700	L390	2010	Togo		Weill et al. Science 2017	ERR572574
701	L399	2011	Togo		Weill et al. Science 2017	ERR572582
702	THSTI_D31153	1998	India		Weill et al. Science 2017	ERR1880812
703	THSTI_AM305	1997	India		Weill et al. Science 2017	ERR1880801
704	F5333	1998	Tanzania		Weill et al. Science 2017	ERR1880767
705	F5332	1998	Tanzania		Weill et al. Science 2017	ERR1880766
706	CNRVC150243	1998	Kenya		Weill et al. Science 2017	ERR1879540
707	CNRVC980195	1998	Rwanda		Weill et al. Science 2017	ERR976567
708	CNRVC980194	1998	Rwanda		Weill et al. Science 2017	ERR976566
709	CNRVC990015	1999	Uganda		Weill et al. Science 2017	ERR976584
710	CNRVC000044	2000	Uganda		Weill et al. Science 2017	ERR1877639
711	CNRVC000043	2000	Uganda		Weill et al. Science 2017	ERR1877638
712	CNRVC980081	1998	Tanzania		Weill et al. Science 2017	ERR976564
713	CNRVC980080	1998	Tanzania		Weill et al. Science 2017	ERR976563
714	CNRVC980026	1998	Comoros		Weill et al. Science 2017	ERR976557
715	CNRVC980023	1998	Comoros		Weill et al. Science 2017	ERR976556
716	CNRVC980029	1998	Comoros		Weill et al. Science 2017	ERR976558
717	CNRVC010045	2001	Comoros		Weill et al. Science 2017	ERR1877648
718	CNRVC000056	1999	Madagascar		Weill et al. Science 2017	ERR976590
719	CNRVC000055	1999	Madagascar		Weill et al. Science 2017	ERR976589
720	CNRVC990078	1999	Madagascar		Weill et al. Science 2017	ERR976588
721	CNRVC000064	2000	Madagascar		Weill et al. Science 2017	ERR976595
722	CNRVC000065	2000	Madagascar		Weill et al. Science 2017	ERR976596
723	CNRVC010055	2001	Madagascar		Weill et al. Science 2017	ERR1877940
724	CNRVC010008	2001	Comoros		Weill et al. Science 2017	ERR1877644
725	CNRVC010051	2000	Madagascar		Weill et al. Science 2017	ERR1877939
726	CNRVC000085	2000	Comoros		Weill et al. Science 2017	ERR1877640
727	CNRVC000062	2000	Madagascar		Weill et al. Science 2017	ERR976594
728	CNRVC000059	2000	Madagascar		Weill et al. Science 2017	ERR976592
729	CNRVC000060	2000	Madagascar		Weill et al. Science 2017	ERR976593
730	CNRVC000058	2000	Madagascar		Weill et al. Science 2017	ERR976591
731	CNRVC980356	1998	Sudan		Weill et al. Science 2017	ERR976571
732	CNRVC980384	1998	Sudan		Weill et al. Science 2017	ERR976575
733	CNRVC150240	1998	Kenya		Weill et al. Science 2017	ERR1879539
734	CNRVC150212	1998	Tanzania		Weill et al. Science 2017	ERR1879386
735	CNRVC020003	2002	Comoros		Weill et al. Science 2017	ERR1877953
736	CNRVC030593	2003	Comoros		Weill et al. Science 2017	ERR1878103
737	CNRVC030594	2003	Comoros		Weill et al. Science 2017	ERR1878104
738	6197	2007	Kenya		Mutreja et al. Nature 2011	ERR019292
739	6194	2007	Kenya		Mutreja et al. Nature 2011	ERR019295
740	6193	2005	Kenya		Mutreja et al. Nature 2011	ERR019296
741	6191	2005	Kenya		Mutreja et al. Nature 2011	ERR019288
742	6201	2007	Kenya		Mutreja et al. Nature 2011	ERR019291
743	6212	2007	Kenya		Mutreja et al. Nature 2011	ERR019289
744	6214	2007	Kenya		Mutreja et al. Nature 2011	ERR019287
745	6215	2005	Kenya		Mutreja et al. Nature 2011	ERR019297
746	6210	2007	Kenya		Mutreja et al. Nature 2011	ERR019290
747	KNC147	2010	Kenya		Kiiru et al. Plos One 2013	ERR117588
748	KNC151	2010	Kenya		Kiiru et al. Plos One 2013	ERR117573
749	KNC145	2010	Kenya		Kiiru et al. Plos One 2013	ERR117571
750	VE3	2010	Kenya		Kiiru et al. Plos One 2013	ERR037741
751	KNC1888	2007	Kenya		Kiiru et al. Plos One 2013	ERR117593
752	Tanz_56	2012	Tanzania		Kachwamba et al. BMC Infect Dis 2017	ERS2318703
753	Tanz_58	2011	Tanzania		Kachwamba et al. BMC Infect Dis 2017	ERS2318704
754	KNC155	2010	Kenya		Kiiru et al. Plos One 2013	ERR117597
755	KNC158	2010	Kenya		Kiiru et al. Plos One 2013	ERR117583
756	KNC8885	2010	Kenya		Kiiru et al. Plos One 2013	ERR117595
757	KNC157	2009	Kenya		Kiiru et al. Plos One 2013	ERR117592
758	KNC156	2009	Kenya		Kiiru et al. Plos One 2013	ERR117594
759	VE2	2010	Kenya		Kiiru et al. Plos One 2013	ERR037739
760	KNEXC	2009	Kenya		Kiiru et al. Plos One 2013	ERR117555
761	KNEXXH	2009	Kenya		Kiiru et al. Plos One 2013	ERR117556
762	VE1	2010	Kenya		Kiiru et al. Plos One 2013	ERR037738
763	KNC8880	2010	Kenya		Kiiru et al. Plos One 2013	ERR117578
764	KNC8889	2010	Kenya		Kiiru et al. Plos One 2013	ERR117581
765	CNRVC980004	1998	Uganda		Weill et al. Science 2017	ERR976552
766	CNRVC980005	1998	Uganda		Weill et al. Science 2017	ERR976553
767	CNRVC000209	2000	Rwanda		Weill et al. Science 2017	ERR1877641
768	CNRVC000212	2000	Rwanda		Weill et al. Science 2017	ERR1877642
769	CNRVC030032	2003	Democratic Republic of the Congo		Weill et al. Science 2017	ERR1878090
770	CNRVC030469	2003	Democratic Republic of the Congo		Weill et al. Science 2017	ERR1878097
771	CNRVC050077	2005	Democratic Republic of the Congo		Weill et al. Science 2017	ERR1878132
772	CNRVC040299	2004	Democratic Republic of the Congo		Weill et al. Science 2017	ERR1878116
773	CNRVC070066	2007	South Sudan		Weill et al. Science 2017	ERR1878553
774	CNRVC070067	2007	South Sudan		Weill et al. Science 2017	ERR1878554
775	KNC8678	2009	Kenya		Kiiru et al. Plos One 2013	ERR114416
776	KNC11	2010	Kenya		Kiiru et al. Plos One 2013	ERR117586
777	KNE3G	2010	Kenya		Kiiru et al. Plos One 2013	ERR117490
778	KNE11B	2010	Kenya		Kiiru et al. Plos One 2013	ERR117484
779	KNE3C	2010	Kenya		Kiiru et al. Plos One 2013	ERR117473
780	KNC8673	2009	Kenya		Kiiru et al. Plos One 2013	ERR114415
781	KNC56	2010	Kenya		Kiiru et al. Plos One 2013	ERR117577
782	KNC1509	2009	Kenya		Kiiru et al. Plos One 2013	ERR117613
783	KNC8675	2009	Kenya		Kiiru et al. Plos One 2013	ERR117610
784	KNC8572	2009	Kenya		Kiiru et al. Plos One 2013	ERR117612
785	KNC8679	2008	Kenya		Kiiru et al. Plos One 2013	ERR117606
786	KNC206	2009	Kenya		Kiiru et al. Plos One 2013	ERR117604
787	7687	2009	Kenya		Mutreja et al. Nature 2011	ERR028074
788	7684	2009	Kenya		Mutreja et al. Nature 2011	ERR028068
789	7682	2009	Kenya		Mutreja et al. Nature 2011	ERR028066
790	7685	2009	Kenya		Mutreja et al. Nature 2011	ERR028076
791	7686	2009	Kenya		Mutreja et al. Nature 2011	ERR028075
792	KNC8669	2010	Kenya		Kiiru et al. Plos One 2013	ERR117599
793	4621STDY6714774	2012	Kenya		Weill et al. Nature 2019	ERS1572809
794	4621STDY6714778	2010	Kenya		Weill et al. Nature 2019	ERS1572813
795	4621STDY6714763	2012	Kenya		Weill et al. Nature 2019	ERS1572798
796	4621STDY6714768	2012	Kenya		Weill et al. Nature 2019	ERS1572803
797	CNRVC060119	2006	Kenya		Weill et al. Science 2017	ERR1878153
798	CNRVC060120	2006	Kenya		Weill et al. Science 2017	ERR1878154
799	CNRVC070020	2007	Djibouti		Weill et al. Science 2017	ERR1878551
800	A481	2007	Djibouti		Mutreja et al. Nature 2011	ERR018175
801	A483	2007	Djibouti		Mutreja et al. Nature 2011	ERR018172
802	A482	2007	Djibouti		Mutreja et al. Nature 2011	ERR018174
803	KNE168	2010	Kenya		Kiiru et al. Plos One 2013	ERR117569
804	KNE170	2010	Kenya		Kiiru et al. Plos One 2013	ERR117485
805	KNC161	2010	Kenya		Kiiru et al. Plos One 2013	ERR117590
806	KNC233	2009	Kenya		Kiiru et al. Plos One 2013	ERR117605
807	KNC133	2007	Kenya		Kiiru et al. Plos One 2013	ERR117579
808	KNC207	2009	Kenya		Kiiru et al. Plos One 2013	ERR117609
809	KNC135	2009	Kenya		Kiiru et al. Plos One 2013	ERR117572
810	KNC1420	2009	Kenya		Kiiru et al. Plos One 2013	ERR117607
811	KNE134	2009	Kenya		Kiiru et al. Plos One 2013	ERR117480
812	KNE134B	2009	Kenya		Kiiru et al. Plos One 2013	ERR117482
813	CNRVC980324	1998	Rwanda		Weill et al. Science 2017	ERR976569
814	CNRVC010061	2001	Burundi		Weill et al. Science 2017	ERR1877941
815	CNRVC010062	2001	Burundi		Weill et al. Science 2017	ERR1877942
816	CNRVC010254	2001	Democratic Republic of the Congo		Weill et al. Science 2017	ERR1877952
817	CNRVC060153	2006	Democratic Republic of the Congo		Weill et al. Science 2017	ERR1878155
818	CNRVC050284	2005	Democratic Republic of the Congo		Weill et al. Science 2017	ERR1878136
819	CNRVC080383	2008	South Sudan		Weill et al. Science 2017	ERR1878569
820	L284	2008	Democratic Republic of the Congo		Weill et al. Science 2017	ERR572757
821	3	2009	Democratic Republic of the Congo		Weill et al. Science 2017	ERR386690
822	Tanz_60	2012	Tanzania		Kachwamba et al. BMC Infect Dis 2017	ERS2318705
823	217	2009	Democratic Republic of the Congo		Weill et al. Science 2017	ERR386672
824	L78	2009	Democratic Republic of the Congo		Weill et al. Science 2017	ERR572538
825	4784	2009	Tanzania		Mutreja et al. Nature 2011	ERR025370
826	L377	2013	Democratic Republic of the Congo		Weill et al. Science 2017	ERR572836
827	L363	2013	Democratic Republic of the Congo		Weill et al. Science 2017	ERR572559
828	CTMA-1462	2014	Democratic Republic of the Congo		Irenge et al. PLoS Negl Trop Dis 2020	ERR3269049
829	CTMA-1465	2014	Democratic Republic of the Congo	46.82	Irenge et al. PLoS Negl Trop Dis 2020	ERR3269052
830	CTMA-1455	2014	Democratic Republic of the Congo	161.9	Irenge et al. PLoS Negl Trop Dis 2020	ERR3269044
831	CTMA-1439	2015	Democratic Republic of the Congo		Irenge et al. PLoS Negl Trop Dis 2020	ERR3269029
832	CTMA-1469	2014	Democratic Republic of the Congo	88.89	Irenge et al. PLoS Negl Trop Dis 2020	ERR3269056
833	CTMA-1420	2015	Democratic Republic of the Congo		Irenge et al. PLoS Negl Trop Dis 2020	ERR3269010
834	CNRVC150071	2015	Democratic Republic of the Congo		Weill et al. Nature 2019	ERR2265651
835	CNRVC150056	2015	Democratic Republic of the Congo		Weill et al. Nature 2019	ERR2265650
836	Tanz_100_1	2015	Tanzania		Kachwamba et al. BMC Infect Dis 2017	ERS2318718
837	Tanz_78	2015	Tanzania		Kachwamba et al. BMC Infect Dis 2017	ERS2318712
838	CTMA-1436	2016	Democratic Republic of the Congo	101.4	Irenge et al. PLoS Negl Trop Dis 2020	ERR3269026
839	CNRVC150256	2015	Democratic Republic of the Congo		Weill et al. Nature 2019	ERR2265661
840	CTMA-1444	2016	Democratic Republic of the Congo		Irenge et al. PLoS Negl Trop Dis 2020	ERR3269033
841	CTMA-1446	2016	Democratic Republic of the Congo		Irenge et al. PLoS Negl Trop Dis 2020	ERR3269035
842	CTMA-1449	2016	Democratic Republic of the Congo		Irenge et al. PLoS Negl Trop Dis 2020	ERR3269038
843	L342	2001	Democratic Republic of the Congo		Weill et al. Science 2017	ERR572810
844	CNRVC010243	2001	Democratic Republic of the Congo		Weill et al. Science 2017	ERR1877951
845	CNRVC020284	2002	Democratic Republic of the Congo		Weill et al. Science 2017	ERR1877955
846	CNRVC030293	2003	Democratic Republic of the Congo		Weill et al. Science 2017	ERR1878093
847	259_01	2004	Zambia		Weill et al. Science 2017	ERR164773
848	204_12	2003	Zambia		Weill et al. Science 2017	ERR044795
849	169_12	2003	Zambia		Weill et al. Science 2017	ERR164765
850	329_01	2004	Zambia		Weill et al. Science 2017	ERR164768
851	218_02	2003	Zambia		Weill et al. Science 2017	ERR164766
852	CP1041	2004	Zambia		Katz et al. Mbio 2013	SRR227309
853	336_01	2004	Zambia		Weill et al. Science 2017	ERR164776
854	CP1040	2004	Zambia		Unpublished EBI-ENA	SRR227307
855	CNRVC030519	2002	Democratic Republic of the Congo		Weill et al. Science 2017	ERR1878101
856	CNRVC070045	2007	Democratic Republic of the Congo		Weill et al. Science 2017	ERR1878552
857	CNRVC060003	2006	Democratic Republic of the Congo		Weill et al. Science 2017	ERR1878148
858	2	2009	Democratic Republic of the Congo		Weill et al. Science 2017	ERR386683
859	CNRVC080370	2008	Democratic Republic of the Congo		Weill et al. Science 2017	ERR1878568
860	CNRVC080133	2008	Democratic Republic of the Congo		Weill et al. Science 2017	ERR1878567
861	CNRVC100057	2010	Zambia		Weill et al. Science 2017	ERR1878581
862	CNRVC100062	2010	Zambia		Weill et al. Science 2017	ERR1878582
863	CNRVC070530	2007	Democratic Republic of the Congo		Weill et al. Science 2017	ERR1878564
864	L283	2008	Democratic Republic of the Congo		Weill et al. Science 2017	ERR572756
865	L354	2011	Democratic Republic of the Congo		Weill et al. Science 2017	ERR572821
866	L268	2012	Zambia		Weill et al. Science 2017	ERR386661
867	L273	2012	Zambia		Weill et al. Science 2017	ERR386656
868	L254	2012	Zambia		Weill et al. Science 2017	ERR386663
869	Tanz_65	2015	Tanzania		Kachwamba et al. BMC Infect Dis 2017	ERS2318708
870	Tanz_20	2015	Tanzania		Kachwamba et al. BMC Infect Dis 2017	ERS2318689
871	CNRVC140013	2014	Democratic Republic of the Congo		Weill et al. Science 2017	ERR1878608
872	CNRVC140012	2014	Democratic Republic of the Congo		Weill et al. Science 2017	ERR1878607
873	L372	2013	Democratic Republic of the Congo		Weill et al. Science 2017	ERR572563
874	L1	2009	Democratic Republic of the Congo		Weill et al. Science 2017	ERR572514
875	726	2009	Democratic Republic of the Congo		Weill et al. Science 2017	ERR386698
876	622	2009	Democratic Republic of the Congo		Weill et al. Science 2017	ERR386629
877	CNRVC140069	2014	South Sudan		Weill et al. Nature 2019	ERR2265645
878	CNRVC140077	2014	South Sudan		Weill et al. Nature 2019	ERR2265647
879	CNRVC140054	2014	South Sudan		Weill et al. Nature 2019	ERR2265591
880	CNRVC140072	2014	South Sudan		Weill et al. Nature 2019	ERR2265646
881	CNRVC150141	2015	South Sudan		Weill et al. Nature 2019	ERR2265653
882	CNRVC150165	2015	South Sudan		Weill et al. Nature 2019	ERR2265654
883	CNRVC140079	2014	South Sudan		Weill et al. Nature 2019	ERR2265648
884	CNRVC160462	2016	South Sudan		Weill et al. Nature 2019	ERR2265668
885	CNRVC160461	2016	South Sudan		Weill et al. Nature 2019	ERR2265667
886	CNRVC170165	2017	South Sudan		Weill et al. Nature 2019	ERR2265673
887	CNRVC170164	2017	South Sudan		Weill et al. Nature 2019	ERR2265672
888	CNRVC170161	2017	South Sudan		Weill et al. Nature 2019	ERR2265671
889	CNRVC170159	2017	South Sudan		Weill et al. Nature 2019	ERR2265669
890	CNRVC170160	2017	South Sudan		Weill et al. Nature 2019	ERR2265670
891	L204	2012	Democratic Republic of the Congo		Weill et al. Science 2017	ERR386711
892	L310	2011	Democratic Republic of the Congo		Weill et al. Science 2017	ERR572781
893	L337	2011	Democratic Republic of the Congo		Unpublished EBI-ENA	ERR572805
894	L193	2012	Democratic Republic of the Congo		Weill et al. Science 2017	ERR386712
895	L184	2012	Democratic Republic of the Congo		Weill et al. Science 2017	ERR572548
896	L316	2011	Democratic Republic of the Congo		Unpublished EBI-ENA	ERR572787
897	L174	2012	Democratic Republic of the Congo		Weill et al. Science 2017	ERR386688
898	L198	2012	Democratic Republic of the Congo		Weill et al. Science 2017	ERR386695
899	L201	2012	Democratic Republic of the Congo		Weill et al. Science 2017	ERR386647
900	L288	2011	Democratic Republic of the Congo		Unpublished EBI-ENA	ERR572761
901	L289	2011	Democratic Republic of the Congo		Unpublished EBI-ENA	ERR572762
902	L312	2011	Democratic Republic of the Congo		Unpublished EBI-ENA	ERR572783
903	CNRVC110266	2011	Central African Republic		Weill et al. Science 2017	ERR1878602
904	CNRVC110267	2011	Central African Republic	386.6	This study	ERR3890497
905	CNRVC110270	2011	Central African Republic	215.5	This study	ERR3891233
906	CNRVC110271	2011	Central African Republic	320.4	This study	ERR3891234
907	CNRVC110268	2011	Central African Republic	201	This study	ERR3890996
908	CNRVC110272	2011	Central African Republic		Weill et al. Science 2017	ERR1878603
909	CNRVC110269	2011	Central African Republic	276.5	This study	ERR3890997
910	L300	2011	Democratic Republic of the Congo		Weill et al. Science 2017	ERR572772
911	L339	2012	Democratic Republic of the Congo		Weill et al. Science 2017	ERR572807
912	L384	2013	Democratic Republic of the Congo		Weill et al. Science 2017	ERR572837
913	CTMA-1470	2014	Democratic Republic of the Congo		Irenge et al. PLoS Negl Trop Dis 2020	ERR3269057
914	CTMA-1423	2015	Democratic Republic of the Congo		Irenge et al. PLoS Negl Trop Dis 2020	ERR3269013
915	CTMA-1410	2015	Democratic Republic of the Congo		Irenge et al. PLoS Negl Trop Dis 2020	ERR3269000
916	CTMA-1479	2015	Democratic Republic of the Congo		Irenge et al. PLoS Negl Trop Dis 2020	ERR3269065
917	CTMA-1416	2015	Democratic Republic of the Congo		Irenge et al. PLoS Negl Trop Dis 2020	ERR3269006
918	CTMA-1415	2015	Democratic Republic of the Congo		Irenge et al. PLoS Negl Trop Dis 2020	ERR3269005
919	CTMA-1408	2015	Democratic Republic of the Congo		Irenge et al. PLoS Negl Trop Dis 2020	ERR3268998
920	CTMA-1442	2016	Democratic Republic of the Congo		Irenge et al. PLoS Negl Trop Dis 2020	ERR3269031
921	CTMA-1421	2015	Democratic Republic of the Congo		Irenge et al. PLoS Negl Trop Dis 2020	ERR3269011
922	CTMA-1450	2014	Democratic Republic of the Congo		Irenge et al. PLoS Negl Trop Dis 2020	ERR3269039
923	CTMA-1478	2017	Democratic Republic of the Congo		Irenge et al. PLoS Negl Trop Dis 2020	ERR3269064
924	CTMA-1425	2016	Democratic Republic of the Congo		Irenge et al. PLoS Negl Trop Dis 2020	ERR3269015
925	CNRVC160427	2016	Democratic Republic of the Congo	381.4	This study	ERR3890505
926	CNRVC160426	2016	Democratic Republic of the Congo	273.2	This study	ERR3891239
927	CNRVC160431	2016	Democratic Republic of the Congo	400	This study	ERR3890507
928	CNRVC160429	2016	Democratic Republic of the Congo	329	This study	ERR3890506
929	CNRVC190054	2016	Central African Republic	219.4	This study	ERR3890517
930	CNRVC160166	2016	Central African Republic	61.38	This study	ERR3891238
931	CNRVC160165	2016	Central African Republic	82.29	This study	ERR3891237
932	CNRVC160164	2016	Central African Republic	171.8	This study	ERR3891236
933	CNRVC160163	2016	Central African Republic	126.8	This study	ERR3891235
934	CNRVC190055	2016	Central African Republic	364.8	This study	ERR3890518
935	CNRVC190052	2016	Central African Republic	331.6	This study	ERR3890508
936	CNRVC190053	2016	Central African Republic	347.1	This study	ERR3890509
937	THSTI_CO553	1994	India		Weill et al. Science 2017	ERR1880806
938	THSTI_AM120	1996	India		Weill et al. Science 2017	ERR1880799
939	THSTI_CO783	1994	India		Weill et al. Science 2017	ERR1880807
940	THSTI_CO908	1995	India		Weill et al. Science 2017	ERR1880808
941	THSTI_CO1089	1995	India		Weill et al. Science 2017	ERR1880803
942	THSTI_NLC8	1999	India		Weill et al. Science 2017	ERR1880835
943	THSTI_G27875	2001	India		Weill et al. Science 2017	ERR1880814
944	THSTI_H12381	2002	India		Weill et al. Science 2017	ERR1880818
945	THSTI_I16615	2003	India		Weill et al. Science 2017	ERR1880819
946	THSTI_D16133	1998	India		Weill et al. Science 2017	ERR1880811
947	THSTI_AM232	1996	India		Weill et al. Science 2017	ERR1880800
948	CNRVC960215	1996	India		Weill et al. Science 2017	ERR1879597
949	CNRVC990299	1999	Afghanistan		Weill et al. Science 2017	ERR1879649
950	CNRVC990298	1999	Afghanistan		Weill et al. Science 2017	ERR1879648
951	PRL64	1992	India		Mutreja et al. Nature 2011	ERR018195
952	CNRVC970077	1997	India		Weill et al. Science 2017	ERR1879637
953	THSTI_C18932	1997	India		Weill et al. Science 2017	ERR1880802
954	THSTI_E12067	1999	India		Weill et al. Science 2017	ERR1880813
955	THSTI_CRC198	2000	India		Weill et al. Science 2017	ERR1880810
956	THSTI_CRC155	2000	India		Weill et al. Science 2017	ERR1880809
957	THSTI_H11801	2002	India		Weill et al. Science 2017	ERR1880817
958	THSTI_I17260	2003	India		Weill et al. Science 2017	ERR1880820
959	THSTI_RC12	2001	India		Weill et al. Science 2017	ERR1880836
960	THSTI_J4770	2004	India		Weill et al. Science 2017	ERR1880830
961	MBRN14	2004	India		Mutreja et al. Nature 2011	ERR018130
962	THSTI_J16173	2004	India		Weill et al. Science 2017	ERR1880829
963	4322	2004	India		Mutreja et al. Nature 2011	ERR019881
964	4339	2004	India		Mutreja et al. Nature 2011	ERR025361
965	4656	2006	India		Mutreja et al. Nature 2011	ERR018112
966	4646	2007	India		Mutreja et al. Nature 2011	ERR025372
967	EM1626	2011	Bangladesh		Unpublished EBI-ENA	SRR491153
968	S7KCH20	2010	Pakistan		Shah et al. EID 2015	﻿ERR051770
969	S9KCH9	2010	Pakistan		Shah et al. EID 2015	﻿ERR051772
970	S2KCH17	2010	Pakistan		Shah et al. EID 2015	﻿ERR051765
971	S4KCH16	2010	Pakistan		Shah et al. EID 2015	﻿ERR051767
972	S5KCH10	2010	Pakistan		Shah et al. EID 2015	﻿ERR051768
973	S23HH18	2010	Pakistan		Shah et al. EID 2015	﻿ERR051786
974	S6KCH7	2010	Pakistan		Shah et al. EID 2015	﻿ERR051769
975	CNRVC170252	2015	Iran		Weill et al. Nature 2019	ERR2269838
976	CNRVC170248	2012	Iran		Weill et al. Nature 2019	ERR2269835
977	CNRVC170250	2013	Iran		Weill et al. Nature 2019	ERR2269837
978	CNRVC170249	2013	Iran		Weill et al. Nature 2019	ERR2269836
979	CNRVC150177	2015	Iraq		Weill et al. Nature 2019	ERR2265659
980	CNRVC150170	2015	Iraq		Weill et al. Nature 2019	ERR2265657
981	CNRVC150181	2015	Iraq		Weill et al. Nature 2019	ERR2265660
982	CNRVC150169	2015	Iraq		Weill et al. Nature 2019	ERR2265656
983	CNRVC150168	2015	Iraq		Weill et al. Nature 2019	ERR2265655
984	CNRVC150171	2015	Iraq		Weill et al. Nature 2019	ERR2265658
985	4552	2007	India		Mutreja et al. Nature 2011	ERR025368
986	4551	2007	India		Mutreja et al. Nature 2011	ERR025357
987	THSTI_IDH0002	2007	India		Weill et al. Science 2017	ERR1880821
988	4605	2007	India		Mutreja et al. Nature 2011	ERR018111
989	4593	2007	India		Mutreja et al. Nature 2011	ERR025359
990	4488	2006	India		Mutreja et al. Nature 2011	ERR025369
991	4122	2007	Viet Nam		Mutreja et al. Nature 2011	ERR019885
992	2255-CDC	2008	China		Didelot et al. PLoS Genet 2015	ERR579075
993	CP1042	2010	Thailand		Katz et al. Mbio 2013	SRR227324
994	AHV1003-CDC	2010	China		Didelot et al. PLoS Genet 2015	ERR576974
995	4536	2007	India		Mutreja et al. Nature 2011	ERR025375
996	4623	2007	India		Mutreja et al. Nature 2011	ERR025358
997	4585	2007	India		Mutreja et al. Nature 2011	ERR025366
998	THSTI_IDH00136	2007	India		Weill et al. Science 2017	ERR1880822
999	4600	2007	India		Mutreja et al. Nature 2011	ERR025371
1000	CNRVC080397	2008	India		Weill et al. Science 2017	ERR1878570
1001	THSTI_IDH02367	2009	India		Weill et al. Science 2017	ERR1880826
1002	7772	2009	India		Abd El Ghany et al. PLoS Negl Trop Dis 2014	ERR351208
1003	5286	2009	India		Abd El Ghany et al. PLoS Negl Trop Dis 2014	ERR351188
1004	7994	2009	India		Abd El Ghany et al. PLoS Negl Trop Dis 2014	ERR351210
1005	THSTI_IDH00563	2008	India		Weill et al. Science 2017	ERR1880823
1006	THSTI_27071	2011	India		Weill et al. Nature 2019	ERR2269926
1007	THSTI_31698	2012	India		Weill et al. Nature 2019	ERR2269927
1008	VC-22	2010	Nepal		Hendriksen et al. Mbio 2011	SRR308725
1009	VC-16	2010	Nepal		Hendriksen et al. Mbio 2011	SRR308717
1010	VC-20	2010	Nepal		Hendriksen et al. Mbio 2011	SRR308723
1011	VC-7	2010	Nepal		Hendriksen et al. Mbio 2011	SRR308704
1012	VC-2	2010	Nepal		Hendriksen et al. Mbio 2011	SRR308690
1013	VC-21	2010	Nepal		Hendriksen et al. Mbio 2011	SRR308724
1014	VC-12	2010	Nepal		Hendriksen et al. Mbio 2011	SRR308709
1015	VC-10	2010	Nepal		Hendriksen et al. Mbio 2011	SRR308707
1016	VC-13	2010	Nepal		Hendriksen et al. Mbio 2011	SRR308713
1017	VC-5	2010	Nepal		Hendriksen et al. Mbio 2011	SRR308693
1018	VC-3	2010	Nepal		Hendriksen et al. Mbio 2011	SRR308691
1019	VC-4	2010	Nepal		Hendriksen et al. Mbio 2011	SRR308692
1020	VC-17	2010	Nepal		Hendriksen et al. Mbio 2011	SRR308720
1021	VC-1	2010	Nepal		Hendriksen et al. Mbio 2011	SRR308665
1022	VC-8	2010	Nepal		Hendriksen et al. Mbio 2011	SRR308705
1023	VC-9	2010	Nepal		Hendriksen et al. Mbio 2011	SRR308706
1024	VC-11	2010	Nepal		Hendriksen et al. Mbio 2011	SRR308708
1025	4675	2001	Bangladesh		Mutreja et al. Nature 2011	ERR018113
1026	4661	2001	Bangladesh		Mutreja et al. Nature 2011	ERR018116
1027	A488(2)	2006	Bangladesh		Mutreja et al. Nature 2011	ERR018128
1028	A487(2)	2007	Bangladesh		Mutreja et al. Nature 2011	ERR018182
1029	4662	2001	Bangladesh		Mutreja et al. Nature 2011	ERR025373
1030	4663	2001	Bangladesh		Mutreja et al. Nature 2011	ERR018115
1031	CIRS101	2002	Bangladesh		Chun et al. Proc Natl Acad Sci USA 2009		ACVW00000000
1032	4679	1999	Bangladesh		Mutreja et al. Nature 2011	ERR018114
1033	CNRVC160013	2007	Iraq		Weill et al. Nature 2019	ERR2265662
1034	CNRVC160017	2007	Iraq		Weill et al. Nature 2019	ERR2265665
1035	CNRVC160014	2007	Iraq		Weill et al. Nature 2019	ERR2265663
1036	CNRVC160016	2007	Iraq		Weill et al. Nature 2019	ERR2265664
1037	CNRVC160018	2007	Iraq		Weill et al. Nature 2019	ERR2265666
1038	THSTI_K12759	2005	India		Weill et al. Science 2017	ERR1880831
1039	VC2248-1-CDC	2008	China		Didelot et al. PLoS Genet 2015	ERR579090
1040	THSTI_VC4	1992	India		Weill et al. Science 2017	ERR1880843
1041	CNRVC050280	2005	Pakistan		Weill et al. Science 2017	ERR1878135
1042	S10P57	2010	Pakistan		Shah et al. EID 2015	﻿ERR051773
1043	CNRVC090144	2009	Pakistan		Weill et al. Science 2017	ERR1878577
1044	F8D25	2010	Pakistan		Shah et al. EID 2015	﻿ERR051752
1045	CNRVC090123	2009	Pakistan		Weill et al. Science 2017	ERR1878575
1046	F1DN4	2010	Pakistan		Shah et al. EID 2015	﻿ERR051745
1047	S26R24	2010	Pakistan		Shah et al. EID 2015	﻿ERR051789
1048	CNRVC090143	2009	Pakistan		Weill et al. Science 2017	ERR1878576
1049	F4D48	2010	Pakistan		Shah et al. EID 2015	﻿ERR051748
1050	S14P9	2010	Pakistan		Shah et al. EID 2015	﻿ERR051777
1051	2011EL_1137	2009	Republic of South Africa		Katz et al. Mbio 2013	SRR774784
1052	S0034	2002	Mozambique		Garrine et al. PLoS Neglect Trop Dis 2017	ERS1938058
1053	S1020229_6	2010	Mozambique		Garrine et al. PLoS Neglect Trop Dis 2017	ERS1938072
1054	S1019828_5	2010	Mozambique		Garrine et al. PLoS Neglect Trop Dis 2017	ERS1938068
1055	Zim_12	2009	Zimbabwe		Weill et al. Science 2017	ERR044798
1056	CP1038	2009	Zimbabwe		Katz et al. Mbio 2013	SRR227311
1057	S0074	2003	Mozambique		Garrine et al. PLoS Neglect Trop Dis 2017	ERS1938060
1058	S152	2003	Mozambique		Garrine et al. PLoS Neglect Trop Dis 2017	ERS1938085
1059	S0014	2002	Mozambique		Garrine et al. PLoS Neglect Trop Dis 2017	ERS1938051
1060	S121	2003	Mozambique		Garrine et al. PLoS Neglect Trop Dis 2017	ERS1938079
1061	S0035	2002	Mozambique		Garrine et al. PLoS Neglect Trop Dis 2017	ERS1938059
1062	S27RG11	2010	Pakistan		Shah et al. EID 2015	﻿ERR051790
1063	S24RG6	2010	Pakistan		Shah et al. EID 2015	﻿ERR051787
1064	F19KTH2	2010	Pakistan		Shah et al. EID 2015	﻿ERR051763
1065	S12P76	2010	Pakistan		Shah et al. EID 2015	﻿ERR051775
1066	S13P83	2010	Pakistan		Shah et al. EID 2015	﻿ERR051776
1067	S19HH5	2010	Pakistan		Shah et al. EID 2015	﻿ERR051782
1068	S18HH4	2010	Pakistan		Shah et al. EID 2015	﻿ERR051781
1069	F16KTH6	2010	Pakistan		Shah et al. EID 2015	﻿ERR051760
1070	F15KTH7	2010	Pakistan		Shah et al. EID 2015	﻿ERR051759
1071	F5D38	2010	Pakistan		Shah et al. EID 2015	﻿ERR051749
1072	F2D59	2010	Pakistan		Shah et al. EID 2015	﻿ERR051746
1073	F7D30	2010	Pakistan		Shah et al. EID 2015	﻿ERR051751
1074	F11D4	2010	Pakistan		Shah et al. EID 2015	﻿ERR051755
1075	S1KCH15	2010	Pakistan		Shah et al. EID 2015	﻿ERR051764
1076	S21HH15	2010	Pakistan		Shah et al. EID 2015	﻿ERR051784
1077	F14KPD3	2010	Pakistan		Shah et al. EID 2015	﻿ERR051758
1078	S8KCH18	2010	Pakistan		Shah et al. EID 2015	﻿ERR051771
1079	F17KTH4	2010	Pakistan		Shah et al. EID 2015	﻿ERR051761
1080	F18KTH3	2010	Pakistan		Shah et al. EID 2015	﻿ERR051762
1081	S17HH3	2010	Pakistan		Shah et al. EID 2015	﻿ERR051780
1082	S25R22	2010	Pakistan		Shah et al. EID 2015	﻿ERR051788
1083	F12D1	2010	Pakistan		Shah et al. EID 2015	﻿ERR051756
1084	S16HH1	2010	Pakistan		Shah et al. EID 2015	﻿ERR051779
1085	S20HH14	2010	Pakistan		Shah et al. EID 2015	﻿ERR051783
1086	S22HH17	2010	Pakistan		Shah et al. EID 2015	﻿ERR051785
1087	THSTI_L9496	2006	India		Weill et al. Science 2017	ERR1880834
1088	4519	2005	India		Mutreja et al. Nature 2011	ERR025374
1089	THSTI_L19089	2006	India		Weill et al. Science 2017	ERR1880833
1090	THSTI_K9398	2005	India		Weill et al. Science 2017	ERR1880832
1091	CNRVC060089	2006	India		Weill et al. Science 2017	ERR1878151
1092	4538	2007	India		Mutreja et al. Nature 2011	ERR025360
1093	VC2454-CDC	2005	China		Didelot et al. PLoS Genet 2015	ERR579089
1094	MBN17	2004	India		Mutreja et al. Nature 2011	ERR018123
1095	KNC1709	2009	Kenya		Kiiru et al. Plos One 2013	ERR114418
1096	CNRVC060333	2006	India/Nepal		Weill et al. Science 2017	ERR1878548
1097	THSTI_IDH01272	2008	India		Weill et al. Science 2017	ERR1880824
1098	THSTI_IDH01405	2009	India		Weill et al. Science 2017	ERR1880825
1099	VC-19	2010	Nepal		Hendriksen et al. Mbio 2011	SRR308722
1100	VC-6	2010	Nepal		Hendriksen et al. Mbio 2011	SRR308703
1101	IDHO1'726	2009	India		Mutreja et al. Nature 2011	ERR018187
1102	CNRVC110078	2011	Bangladesh		Weill et al. Nature 2019	ERR2265590
1103	CP1048	2010	Bangladesh		Katz et al. Mbio 2013	SRR227303
1104	CP1050	2010	Bangladesh		Katz et al. Mbio 2013	SRR227335
1105	THSTI_IDH02834	2010	India		Weill et al. Science 2017	ERR1880827
1106	VC-15	2010	Nepal		Hendriksen et al. Mbio 2011	SRR308716
1107	THSTI_IDH02959	2010	India		Weill et al. Science 2017	ERR1880828
1108	VC-18	2010	Nepal		Hendriksen et al. Mbio 2011	SRR308721
1109	5417	2009	India		Abd El Ghany et al. PLoS Negl Trop Dis 2014	ERR351191
1110	6734	2009	India		Abd El Ghany et al. PLoS Negl Trop Dis 2014	ERR351205
1111	KNC231	2009	Kenya		Kiiru et al. Plos One 2013	ERR117600
1112	6016	2009	India		Abd El Ghany et al. PLoS Negl Trop Dis 2014	ERR351193
1113	5663	2009	India		Abd El Ghany et al. PLoS Negl Trop Dis 2014	ERR351192
1114	5185	2009	India		Abd El Ghany et al. PLoS Negl Trop Dis 2014	ERR351179
1115	7683	2009	India		Abd El Ghany et al. PLoS Negl Trop Dis 2014	ERR351207
1116	6557	2009	India		Abd El Ghany et al. PLoS Negl Trop Dis 2014	ERR351203
1117	5202	2009	India		Abd El Ghany et al. PLoS Negl Trop Dis 2014	ERR351185
1118	6259	2009	India		Abd El Ghany et al. PLoS Negl Trop Dis 2014	ERR351199
1119	5046	2009	India		Abd El Ghany et al. PLoS Negl Trop Dis 2014	ERR351175
1120	4966	2009	India		Abd El Ghany et al. PLoS Negl Trop Dis 2014	ERR351174
1121	CNRVC090177	2009	Nigeria		Weill et al. Science 2017	ERR1878579
1122	CNRVC090175	2009	Nigeria		Weill et al. Science 2017	ERR1878578
1123	CNRVC090182	2009	Cameroon		Weill et al. Science 2017	ERR1878580
1124	CNRVC140160	2010	Niger		Weill et al. Science 2017	ERR1878611
1125	CNRVC100159	2010	Nigeria		Weill et al. Science 2017	ERR1878583
1126	CNRVC100224	2010	Nigeria		Weill et al. Science 2017	ERR1878589
1127	2010EL_1749	2010	Cameroon		Katz et al. Mbio 2013	SRR773655
1128	CNRVC140167	2010	Niger		Weill et al. Science 2017	ERR1878612
1129	CNRVC100186	2010	Cameroon		Weill et al. Science 2017	ERR1878588
1130	CNRVC110128	2010	Cameroon		Weill et al. Science 2017	ERR1878598
1131	6801	2009	India		Abd El Ghany et al. PLoS Negl Trop Dis 2014	ERR351206
1132	CNRVC100246	2010	Chad		Weill et al. Science 2017	ERR1878591
1133	CNRVC100240	2010	Chad		Weill et al. Science 2017	ERR1878590
1134	CNRVC110241	2011	Chad		Weill et al. Science 2017	ERR1878600
1135	CNRVC110230	2011	Chad		Weill et al. Science 2017	ERR1878599
1136	L395	2010	Togo		Weill et al. Science 2017	ERR572839
1137	L403	2011	Togo		Weill et al. Science 2017	ERR572585
1138	L397	2010	Togo		Weill et al. Science 2017	ERR572580
1139	L410	2012	Togo		Weill et al. Science 2017	ERR572590
1140	CNRVC110262	2011	Nigeria		Weill et al. Science 2017	ERR1878601
1141	CNRVC140027	2014	Nigeria		Weill et al. Science 2017	ERR1878609
1142	CNRVC140150	2014	Nigeria		Weill et al. Science 2017	ERR1878610
1143	468_14	2014	Ghana		Weill et al. Science 2017	ERR1024524
1144	19_14	2014	Ghana		Weill et al. Science 2017	ERR1024521
1145	262_14	2014	Ghana		Weill et al. Science 2017	ERR1024526
1146	CNRVC110058	2011	Nigeria		Weill et al. Science 2017	ERR1878593
1147	CNRVC110060	2011	Nigeria		Weill et al. Science 2017	ERR1878594
1148	CNRVC110096	2010	Cameroon		Weill et al. Science 2017	ERR1878595
1149	CNRVC110113	2011	Cameroon		Weill et al. Science 2017	ERR1878596
1150	CNRVC110120	2011	Cameroon		Weill et al. Science 2017	ERR1878597
1151	L413	2012	Togo		Weill et al. Science 2017	ERR572592
1152	L408	2011	Togo		Weill et al. Science 2017	ERR572589
1153	L409	2012	Togo		Weill et al. Science 2017	ERR572842
1154	HCUF01	2010	Haiti		Katz et al. Mbio 2013	SRR135540
1155	HC-40A1	2010	Haiti		Katz et al. Mbio 2013	SRR135545
1156	HC-22A1	2010	Haiti		Katz et al. Mbio 2013	SRR191381
1157	HC-68A1	2010	Haiti		Katz et al. Mbio 2013	SRR191363
1158	2010EL_1792	2010	Haiti		Reimer et al. EID 2011		AELJ00000000.1
1159	2010EL_1798	2010	Haiti		Reimer et al. EID 2011		AELI00000000.1
1160	2010EL_1786	2010	Haiti		Reimer et al. EID 2011		CP003069.1/CP003070.1
1161	THSTI_20370	2010	India		Weill et al. Nature 2019	ERR2269808
1162	VC-26	2010	Nepal		Hendriksen et al. Mbio 2011	SRR308727
1163	VC-14	2010	Nepal		Hendriksen et al. Mbio 2011	SRR308715
1164	VC-25	2010	Nepal		Hendriksen et al. Mbio 2011	SRR308726
1165	CNRVC100278	2010	Haiti		Weill et al. Science 2017	ERR1878592
1166	THSTI_26866	2011	India		Weill et al. Nature 2019	ERR2269923
1167	THSTI_26871	2011	India		Weill et al. Nature 2019	ERR2269924
1168	THSTI_23485	2010	India		Weill et al. Nature 2019	ERR2269921
1169	THSTI_23835	2010	India		Weill et al. Nature 2019	ERR2269922
1170	THSTI_26907	2011	India		Weill et al. Nature 2019	ERR2269925
1171	THSTI_32676	2012	India		Weill et al. Nature 2019	ERR2269928
1172	THSTI_33102	2012	India		Weill et al. Nature 2019	ERR2269929
1173	THSTI_36124	2013	India		Weill et al. Nature 2019	ERR2269930
1174	THSTI_36268	2013	India		Weill et al. Nature 2019	ERR2269946
1175	THSTI_36136	2013	India		Weill et al. Nature 2019	ERR2269945
1176	CNRVC140176	2014	India		Weill et al. Nature 2019	ERR2265649
1177	THSTI_36133	2013	India		Weill et al. Nature 2019	ERR2269944
1178	THSTI_41049	2014	India		Weill et al. Nature 2019	ERR2269947
1179	THSTI_52586	2016	India		Weill et al. Nature 2019	ERR2270655
1180	THSTI_45983	2015	India		Weill et al. Nature 2019	ERR2269952
1181	CNRVC150140	2015	India		Weill et al. Nature 2019	ERR2265652
1182	THSTI_46073	2015	India		Weill et al. Nature 2019	ERR2269953
1183	THSTI_45544	2015	India		Weill et al. Nature 2019	ERR2269950
1184	THSTI_41081	2014	India		Weill et al. Nature 2019	ERR2269949
1185	THSTI_41055	2014	India		Weill et al. Nature 2019	ERR2269948
1186	THSTI_45869	2015	India		Weill et al. Nature 2019	ERR2269951
1187	THSTI_52629	2016	India		Weill et al. Nature 2019	ERR2270657
1188	THSTI_52588	2016	India		Weill et al. Nature 2019	ERR2270656
1189	THSTI_55199	2017	India		Weill et al. Nature 2019	ERR2270659
1190	THSTI_52665	2016	India		Weill et al. Nature 2019	ERR2270658
1191	THSTI_56650	2017	India		Weill et al. Nature 2019	ERR2270660
1192	THSTI_56695	2017	India		Weill et al. Nature 2019	ERR2270661
1193	THSTI_56712	2017	India		Weill et al. Nature 2019	ERR2270662
1194	Tanz_48	2015	Tanzania		Kachwamba et al. BMC Infect Dis 2017	ERS2318700
1195	Tanz_33	2015	Tanzania		Kachwamba et al. BMC Infect Dis 2017	ERS2318693
1196	Tanz_14	2015	Tanzania		Kachwamba et al. BMC Infect Dis 2017	ERS2318685
1197	Tanz_9	2015	Tanzania		Kachwamba et al. BMC Infect Dis 2017	ERS2318682
1198	Tanz_42	2015	Tanzania		Kachwamba et al. BMC Infect Dis 2017	ERS2318697
1199	Tanz_3	2015	Tanzania		Kachwamba et al. BMC Infect Dis 2017	ERS2318681
1200	Tanz_2	2015	Tanzania		Kachwamba et al. BMC Infect Dis 2017	ERS2318680
1201	4621STDY6714750	2015	Kenya		Weill et al. Nature 2019	ERS1572785
1202	4621STDY6714758	2015	Kenya		Weill et al. Nature 2019	ERS1572793
1203	4621STDY6714780	2016	Kenya		Weill et al. Nature 2019	ERS1572815
1204	31_1	2015	Kenya		Weill et al. Nature 2019	ERR2265589
1205	UG026	2015	Uganda		Bwire et al. PLoS Negl Trop Dis 2018		SAMN08744332
1206	UG010	2016	Uganda		Bwire et al. PLoS Negl Trop Dis 2018		SAMN08744330
1207	UG020	2016	Uganda		Bwire et al. PLoS Negl Trop Dis 2018		SAMN08744331
1208	4621STDY6714748	2015	Kenya		Weill et al. Nature 2019	ERS1572783
1209	4621STDY6714749	2015	Kenya		Weill et al. Nature 2019	ERS1572784
1210	CNRVC170179	2017	Yemen		Weill et al. Nature 2019	ERR2269617
1211	CNRVC170177	2016	Yemen		Weill et al. Nature 2019	ERR2269615
1212	CNRVC170168	2016	Yemen		Weill et al. Nature 2019	ERR2265674
1213	CNRVC170175	2016	Yemen		Weill et al. Nature 2019	ERR2269613
1214	CNRVC170208	2017	Yemen		Weill et al. Nature 2019	ERR2269811
1215	CNRVC170197	2017	Yemen		Weill et al. Nature 2019	ERR2269710
